# Supplementary material for: Transcriptomic and Network Analysis of Minor Salivary Glands of Patients With Primary Sjögren’s Syndrome
Source: Front Immunol. 2021 Jan 8;11:606268. doi: 10.3389/fimmu.2020.606268 (PMC7821166; doi:10.3389/fimmu.2020.606268)
Supplement: Supplementary file 2 [file Table_2.xlsx]

## Sheet: Upregulated Genes
	baseMean	log2FoldChange	lfcSE	stat	pvalue	padj
FCRL4	22.0764	6.27109	1.00482	6.24103	4.34712e-10	2.37136e-08
CXCL13	292.886	5.92138	0.885568	6.68654	2.28516e-11	1.88398e-09
IL22RA2	12.1231	5.80582	0.906767	6.40277	1.52586e-10	9.64707e-09
CHIT1	119.631	5.7757	0.976439	5.91507	3.31734e-09	1.45629e-07
RP11-265P11.2	4.95359	5.63834	0.836081	6.74378	1.54319e-11	1.33642e-09
IL21	4.59362	5.54486	0.849928	6.52391	6.84964e-11	4.90201e-09
SPIB	101.114	5.13628	0.959561	5.35274	8.66331e-08	2.62202e-06
LOC100130458	5.85353	5.12677	0.854113	6.00246	1.94354e-09	9.08351e-08
RP11-330A16.1	4.28933	5.04616	0.863957	5.84075	5.19665e-09	2.14216e-07
IL17REL	9.07618	5.00645	0.835613	5.99135	2.08102e-09	9.61701e-08
CD1A	16.1898	4.94871	0.996663	4.96528	6.8601e-07	1.59947e-05
TNFRSF9	56.8784	4.93926	0.625482	7.89673	2.86325e-15	9.83576e-13
MMP9	238.405	4.92804	0.725607	6.7916	1.10896e-11	1.00249e-09
ADAMDEC1	247.701	4.92232	0.690581	7.1278	1.01986e-12	1.32232e-10
CNR2	40.1261	4.90411	0.714794	6.86086	6.84449e-12	6.68586e-10
TCL1A	53.9859	4.88162	1.18594	4.11626	3.85071e-05	0.000524636
MMP12	44.6712	4.86471	0.879565	5.53081	3.18759e-08	1.07881e-06
CRB2	7.9091	4.81146	0.853261	5.6389	1.71135e-08	6.24295e-07
CLEC6A	3.56318	4.78765	1.07813	4.44072	8.96574e-06	0.000154251
ELK2AP	261.406	4.66493	0.66029	7.06497	1.60652e-12	1.92499e-10
OVCH1-AS1	4.13093	4.58277	1.36373	3.36046	0.000778119	0.00584703
NPHS1	5.14291	4.55061	0.928822	4.89933	9.61619e-07	2.16375e-05
IL21-AS1	6.48225	4.52345	0.854186	5.29563	1.18605e-07	3.45277e-06
DAZL	6.57464	4.51797	0.836395	5.40172	6.60044e-08	2.0878e-06
IL21R	108.193	4.49036	0.506708	8.86183	7.87089e-19	2.31753e-15
CXCR5	60.0626	4.45779	1.04374	4.27096	1.94633e-05	0.000293888
TTC24	7.80635	4.45697	0.795859	5.6002	2.14102e-08	7.58224e-07
TNR	6.0876	4.42055	0.876767	5.04188	4.6098e-07	1.14611e-05
CD19	87.8086	4.38842	0.790022	5.55481	2.77915e-08	9.53001e-07
CCL19	389.585	4.36897	0.562138	7.77206	7.72198e-15	2.44858e-12
LOC102723922	4.48558	4.36868	0.863649	5.0584	4.22793e-07	1.06141e-05
SPIC	7.25619	4.30555	0.850581	5.06189	4.1512e-07	1.04597e-05
LOC101059954	24.8058	4.30154	0.533725	8.05946	7.66311e-16	3.58964e-13
LOC102724714	5.83226	4.25505	1.30868	3.25141	0.00114835	0.00786335
PAX5	111.27	4.24923	0.661947	6.41928	1.36916e-10	8.81868e-09
CLEC17A	30.3347	4.21086	0.783276	5.37596	7.61765e-08	2.35041e-06
FCRL3	181.843	4.20899	0.725652	5.80028	6.62029e-09	2.67551e-07
ZBTB32	10.2488	4.18557	0.759027	5.51439	3.49996e-08	1.16798e-06
FCAR	2.31975	4.17429	1.0218	4.08523	4.40339e-05	0.000588957
CXCL9	901.458	4.16063	0.550099	7.56343	3.92589e-14	9.06443e-12
MS4A1	899.614	4.15889	0.796454	5.22176	1.77234e-07	4.94312e-06
ALPK2	40.3057	4.13956	0.72883	5.67973	1.34906e-08	5.03721e-07
RP11-861A13.4	32.6381	4.13832	0.579613	7.1398	9.34682e-13	1.22705e-10
PLA2G2D	93.1401	4.1145	0.661921	6.21599	5.1001e-10	2.74653e-08
FCRL1	160.647	4.11051	0.76422	5.3787	7.50246e-08	2.32531e-06
CCR7	106.971	4.10437	0.589754	6.95947	3.41566e-12	3.54641e-10
LTB	112.802	4.03345	0.557388	7.23634	4.60944e-13	6.55209e-11
ZBTB20-AS1	5.66929	4.01582	0.813681	4.93537	8.00006e-07	1.83823e-05
HOXA1	2.61471	3.97445	0.850262	4.67438	2.94846e-06	5.86025e-05
RUFY4	7.58019	3.93086	0.701833	5.60085	2.13304e-08	7.58002e-07
OR7E12P	1.55967	3.92877	0.87441	4.49306	7.02075e-06	0.000126269
FCAMR	16.4368	3.90427	0.758269	5.14892	2.61989e-07	6.86534e-06
FAM129C	53.9475	3.89993	0.695086	5.61071	2.015e-08	7.2228e-07
AMZ1	3.29816	3.8986	0.963572	4.04599	5.21031e-05	0.000676683
LOC102723429	5.11252	3.87369	0.747918	5.1793	2.22719e-07	5.96939e-06
LOC101927121	14.87	3.85828	0.547246	7.05036	1.78455e-12	2.1018e-10
CTLA4	49.8866	3.85742	0.519348	7.42744	1.10719e-13	2.0195e-11
CXCR3	40.582	3.84358	0.458873	8.37614	5.46938e-17	4.46193e-14
CXCR2P1	4.03181	3.81345	0.981558	3.8851	0.000102289	0.00118509
CTSE	1.35911	3.76829	1.24239	3.03309	0.00242062	0.0139167
BEND4	21.8093	3.75525	0.597393	6.28606	3.25633e-10	1.86953e-08
IDO1	122.34	3.75334	0.534644	7.02027	2.21446e-12	2.48056e-10
AICDA	5.47062	3.70168	0.814428	4.54513	5.49021e-06	0.000101306
ICOS	99.6118	3.67822	0.426876	8.6166	6.89706e-18	1.07413e-14
CHRNA6	2.86586	3.67599	0.847101	4.33949	1.42812e-05	0.000227297
HLA-DPB2	5.49218	3.67564	0.771811	4.76236	1.9134e-06	3.98758e-05
UBD	593.198	3.67057	0.560839	6.54479	5.9579e-11	4.33916e-09
CD1B	8.804	3.66296	0.713195	5.13598	2.80672e-07	7.31344e-06
FUT7	9.41017	3.65964	0.636453	5.75006	8.92138e-09	3.50245e-07
LOC101929625	1.64095	3.64961	0.893469	4.08476	4.41219e-05	0.000589752
CXCL11	90.7601	3.64462	0.428221	8.51107	1.72331e-17	1.69139e-14
AOAH-IT1	6.07779	3.64385	0.755898	4.82055	1.4316e-06	3.08647e-05
VPREB3	19.6685	3.63772	0.631953	5.75632	8.59662e-09	3.40086e-07
CXCL10	290.576	3.63695	0.533169	6.82138	9.01708e-12	8.52528e-10
C4orf50	4.34932	3.62838	0.779624	4.65402	3.2553e-06	6.39609e-05
LIPG	7.62027	3.62746	0.702254	5.16546	2.39853e-07	6.32985e-06
SERPINA9	1.60155	3.62096	1.22113	2.96524	0.00302443	0.0164556
LOC102723824	5.54534	3.61859	0.728181	4.96936	6.71741e-07	1.57691e-05
NCR1	2.09232	3.61746	0.934537	3.87086	0.000108452	0.00124183
KCNK10	2.06249	3.59743	0.886974	4.05584	4.99545e-05	0.000651654
EXOC3L4	10.0837	3.59085	0.612082	5.86663	4.44753e-09	1.8746e-07
TCL6	3.596	3.58866	0.914361	3.92477	8.68123e-05	0.00103847
PI3	680.204	3.58206	0.826892	4.33195	1.47791e-05	0.000234318
GP1BA	5.69485	3.57324	0.945219	3.78033	0.000156621	0.00166914
SIGLEC14	18.4934	3.56181	0.531974	6.69545	2.15011e-11	1.77976e-09
BLK	90.0177	3.5404	0.418705	8.45561	2.77639e-17	2.38434e-14
C1orf200	1.12262	3.53855	0.917444	3.85697	0.000114802	0.00129654
TIMD4	15.5307	3.5066	0.535589	6.54718	5.86326e-11	4.28538e-09
TIGIT	178.453	3.50403	0.466091	7.51792	5.56553e-14	1.18179e-11
CR2	300.533	3.50333	0.69606	5.03308	4.82651e-07	1.1871e-05
ZC3H12D	91.7536	3.47682	0.402155	8.64548	5.35815e-18	9.20306e-15
IL4I1	17.2326	3.47478	0.532147	6.52975	6.58801e-11	4.7312e-09
SELL	331.08	3.47102	0.530961	6.53723	6.26688e-11	4.53216e-09
LOC102724142	1.05283	3.46909	0.985927	3.51861	0.000433815	0.0037553
GTSCR1	1.07918	3.46106	1.06343	3.25463	0.0011354	0.0078006
FCRL2	139.165	3.46011	0.552124	6.2669	3.68299e-10	2.05718e-08
IL2RB	99.0607	3.45291	0.354042	9.75281	1.79428e-22	1.84909e-18
GZMK	246.601	3.44845	0.500484	6.89024	5.5698e-12	5.57277e-10
EOMES	77.1352	3.44244	0.450197	7.64651	2.06501e-14	5.15878e-12
LOC102724162	3.22131	3.43975	1.0658	3.22739	0.00124923	0.00838346
IFNG	11.0958	3.42729	0.566391	6.05111	1.43855e-09	6.91143e-08
LOC102724424	87.6524	3.39725	0.523514	6.48931	8.62279e-11	6.02455e-09
LOC401312	2.37254	3.39057	0.881733	3.84535	0.000120383	0.00134192
GPR33	2.4203	3.38083	1.03072	3.28006	0.00103784	0.00728053
ANTXRLP1	16.307	3.37641	0.466133	7.24346	4.37385e-13	6.30415e-11
GPA33	4.66346	3.36631	0.691821	4.86587	1.13955e-06	2.5147e-05
KLHDC7B	9.59801	3.35384	0.596992	5.6179	1.93293e-08	6.97717e-07
NCR3	10.8563	3.33896	0.606596	5.50441	3.70396e-08	1.22935e-06
POU3F1	3.5116	3.32742	0.843729	3.9437	8.0233e-05	0.000975623
AMER2	4.23511	3.31973	0.799332	4.15313	3.27958e-05	0.000458897
LOC728637	1.74724	3.31951	0.905041	3.6678	0.000244646	0.00239317
PVRIG	24.6787	3.30308	0.509789	6.4793	9.21471e-11	6.3733e-09
LOC101926893	11.6531	3.30048	0.591549	5.57939	2.4137e-08	8.43201e-07
RP11-701P16.5	1.66978	3.29887	0.995202	3.31478	0.000917165	0.00664686
LOC100507600	1.2963	3.2942	0.855785	3.84933	0.000118439	0.00132672
CSTF3-AS1	1.69276	3.2766	0.886163	3.69752	0.00021772	0.0021826
CD72	61.0082	3.26941	0.572566	5.7101	1.12911e-08	4.28585e-07
VAV3-AS1	2.78832	3.26772	0.849637	3.84602	0.000120052	0.00133968
LOC101928437	1.24828	3.25723	1.06906	3.04682	0.00231275	0.0134352
IL12B	6.58501	3.25474	0.688701	4.72591	2.29083e-06	4.67951e-05
CCL25	1.23527	3.24898	1.00148	3.24416	0.00117796	0.00800228
CCL22	21.2419	3.24877	0.545106	5.95988	2.5242e-09	1.14596e-07
FCRLA	123.87	3.24727	0.487306	6.66371	2.67001e-11	2.14366e-09
MDS2	1.62887	3.24216	0.910023	3.56272	0.000367025	0.00328617
FAIM3	230.089	3.23637	0.476363	6.79391	1.09137e-11	9.9532e-10
IGF2BP3	15.968	3.23414	0.513693	6.29587	3.05688e-10	1.77981e-08
LOC102723569	18.5691	3.22585	0.602981	5.34983	8.80346e-08	2.66053e-06
FLJ41941	5.10194	3.21407	0.721286	4.45603	8.34932e-06	0.000145222
MIR6753	1.25071	3.2136	0.953641	3.36983	0.000752157	0.00570865
LOC101928173	4.87784	3.20748	0.72972	4.3955	1.10518e-05	0.000184893
CCL20	8.93269	3.19559	0.636748	5.01861	5.2047e-07	1.27253e-05
C6orf229	1.21362	3.1864	0.974671	3.26921	0.00107848	0.00750711
DNAH8	30.7022	3.16761	0.49708	6.37244	1.86049e-10	1.15502e-08
HPCAL4	7.23288	3.16698	0.536999	5.89755	3.68943e-09	1.59754e-07
SCGB1D2	401.807	3.15674	0.888764	3.55183	0.000382566	0.00340314
CD70	5.30267	3.15593	0.6903	4.57183	4.83479e-06	9.02625e-05
MIR7848	2.63439	3.14535	0.876375	3.58905	0.000331888	0.00303619
CXorf65	6.67822	3.14477	0.620729	5.06625	4.05727e-07	1.02481e-05
FAM159A	13.0122	3.14227	0.532201	5.90429	3.54173e-09	1.53681e-07
CR1L	3.85006	3.14201	0.753792	4.16827	3.06918e-05	0.000432392
FOXP3	12.6372	3.13169	0.522439	5.99437	2.04277e-09	9.46147e-08
DPPA4	1.57327	3.13045	0.948139	3.30167	0.000961096	0.00688056
SH2D1A	144.614	3.12577	0.358341	8.72289	2.71189e-18	5.15358e-15
PDCD1	29.0249	3.11706	0.496042	6.28386	3.30272e-10	1.88566e-08
LOC102724797	2.01254	3.11302	0.836936	3.71955	0.00019958	0.00203339
TLR9	19.0847	3.10405	0.53186	5.83623	5.33967e-09	2.18365e-07
FAM65B	466.342	3.10009	0.479922	6.45958	1.04996e-10	6.98089e-09
GPR174	142.841	3.09694	0.362654	8.53965	1.34629e-17	1.38742e-14
LINC00926	57.699	3.08902	0.425261	7.26383	3.76275e-13	5.66089e-11
LGALS17A	3.95578	3.08779	0.751703	4.10772	3.99588e-05	0.000542549
LOC100507616	67.47	3.08349	0.400646	7.69631	1.40056e-14	3.70088e-12
GPR18	43.0169	3.08265	0.486762	6.33297	2.40491e-10	1.43259e-08
GTSF1L	1.16322	3.07989	1.15359	2.66982	0.00758916	0.032465
RP11-18H21.1	6.67032	3.07388	0.664036	4.62908	3.67297e-06	7.0751e-05
LINC01012	3.61684	3.0721	0.821747	3.7385	0.000185124	0.00191834
ESRG	1.50054	3.06975	0.996184	3.08151	0.00205954	0.0123006
LOC100130298	3.76816	3.06695	0.823715	3.72331	0.000196624	0.00200923
CD247	90.2049	3.06643	0.349376	8.77688	1.68078e-18	4.12071e-15
CD22	173.683	3.05667	0.569926	5.36327	8.17303e-08	2.50014e-06
PTCRA	1.50129	3.05531	0.906695	3.36972	0.000752438	0.00570865
GPR84	5.11371	3.05058	0.700587	4.35432	1.33478e-05	0.00021493
CD3D	154.172	3.04826	0.377591	8.07292	6.86342e-16	3.45029e-13
CERKL	3.90515	3.0479	0.955163	3.19098	0.00141792	0.00924833
CCR6	130.675	3.04772	0.467641	6.51722	7.16223e-11	5.10799e-09
MUSK	19.3357	3.04064	0.563028	5.40051	6.64528e-08	2.09749e-06
ADORA2A	3.62772	3.04023	0.726109	4.18701	2.82649e-05	0.00040344
ZNF80	10.8352	3.03941	0.78787	3.85776	0.000114433	0.00129308
LINC00861	93.8655	3.03369	0.536265	5.65708	1.53969e-08	5.68719e-07
PARP15	254.943	3.03331	0.425562	7.12777	1.02008e-12	1.32232e-10
ZAP70	85.6621	3.03306	0.375395	8.07964	6.49557e-16	3.347e-13
PTGDS	127.8	3.03266	0.588263	5.15527	2.53264e-07	6.66671e-06
GUCY2C	1.86038	3.02212	0.916278	3.29826	0.000972852	0.00695507
LOC101927634	4.82976	3.02115	0.608323	4.96637	6.8219e-07	1.59417e-05
IPO11-LRRC70	1.09499	3.02047	1.0038	3.00903	0.00262082	0.0147388
TBC1D10C	122.242	3.02024	0.318495	9.48286	2.47401e-21	1.69972e-17
LILRA4	9.95374	3.01749	0.610278	4.94445	7.63597e-07	1.76441e-05
HIST1H3J	39.8183	3.01365	0.411325	7.32668	2.35924e-13	3.92147e-11
HLA-G	10.1323	3.01247	0.6799	4.43076	9.39032e-06	0.000160478
OMG	1.44121	3.00928	1.02301	2.94158	0.00326543	0.0174272
HLA-DRB6	30.7895	3.00548	0.544733	5.51735	3.44155e-08	1.15152e-06
SLAMF6	236.918	2.99978	0.423231	7.0878	1.36258e-12	1.68169e-10
SIRPG	37.0109	2.99319	0.559681	5.34803	8.89154e-08	2.68321e-06
PTPRCAP	159.595	2.98542	0.363322	8.21701	2.08632e-16	1.3799e-13
LINC00892	15.5607	2.98534	0.411363	7.2572	3.95174e-13	5.85967e-11
SLC18A1	1.4256	2.98403	0.95946	3.11011	0.00187015	0.0114101
INSL3	1.08575	2.98388	0.901579	3.30962	0.00093422	0.00674438
LOC102724466	1.89008	2.9816	1.02856	2.89881	0.0037458	0.0193253
PYHIN1	120.473	2.97883	0.40025	7.44243	9.88476e-14	1.88643e-11
LOC100289511	2.30205	2.97695	0.83891	3.54859	0.000387299	0.00343685
CD79B	202.969	2.97689	0.445434	6.68313	2.33898e-11	1.92066e-09
CORO1A	426.756	2.96677	0.360263	8.23501	1.79538e-16	1.23349e-13
JAK3	251.052	2.96615	0.385986	7.68459	1.53483e-14	4.00434e-12
LTA	9.97675	2.96166	0.570299	5.19317	2.06745e-07	5.63654e-06
LOC102723997	2.92689	2.95726	0.782491	3.77928	0.00015728	0.00167443
BCL2A1	54.842	2.95669	0.441508	6.69678	2.13062e-11	1.77511e-09
RBP5	54.7461	2.95459	0.611329	4.83305	1.34454e-06	2.93599e-05
PRAME	1.75215	2.95169	0.845891	3.48945	0.000484015	0.00409189
OVOS2	27.7523	2.94444	0.61937	4.75393	1.99497e-06	4.12834e-05
KIR3DX1	6.71819	2.94377	0.617146	4.76998	1.84245e-06	3.8553e-05
SLC26A4	39.3475	2.94239	0.552902	5.32173	1.02788e-07	3.03953e-06
ZNF831	157.465	2.93607	0.439385	6.68224	2.35325e-11	1.92471e-09
TLR10	237.015	2.9352	0.445967	6.58165	4.65255e-11	3.51259e-09
P2RX5	22.5856	2.93388	0.465707	6.29983	2.97966e-10	1.74968e-08
TNF	43.8205	2.92883	0.456447	6.41658	1.39372e-10	8.92113e-09
LIMD2	236.636	2.92694	0.397315	7.36679	1.74781e-13	3.02222e-11
SNX20	71.5889	2.9158	0.334331	8.72129	2.75044e-18	5.15358e-15
SLC26A4-AS1	11.2121	2.90885	0.578764	5.02597	5.00898e-07	1.22759e-05
CHRNA1	1.70496	2.90707	1.16804	2.48885	0.0128155	0.0484307
CCR4	72.1993	2.90484	0.553039	5.2525	1.50045e-07	4.24221e-06
C5orf20	36.5173	2.90452	0.564265	5.14744	2.64072e-07	6.89834e-06
CD28	177.254	2.90309	0.338975	8.56432	1.08716e-17	1.24486e-14
OTOF	2.25283	2.90077	0.834063	3.47788	0.000505391	0.00422924
NPPC	2.16805	2.90056	0.841755	3.44584	0.000569279	0.004614
GZMM	16.5436	2.89925	0.474523	6.10983	9.97394e-10	4.9298e-08
DUSP2	36.4441	2.8915	0.42933	6.73491	1.64033e-11	1.39836e-09
FCER2	36.502	2.88525	0.509541	5.66246	1.49217e-08	5.53371e-07
FAM172BP	5.07866	2.88362	0.58362	4.94093	7.77525e-07	1.79057e-05
IDO2	3.84377	2.88304	0.653547	4.41137	1.0272e-05	0.000174108
CRTAM	41.295	2.87996	0.383885	7.50215	6.27804e-14	1.2582e-11
HLA-DQA2	141.041	2.87099	0.715909	4.01027	6.06503e-05	0.000769743
KCNK17	1.75535	2.86886	0.985281	2.91172	0.00359443	0.0187272
LGALS2	54.5662	2.86709	0.60352	4.75061	2.02801e-06	4.18412e-05
RLTPR	53.852	2.8662	0.393784	7.2786	3.37304e-13	5.14976e-11
KCNJ10	7.90118	2.86437	0.661047	4.33307	1.47043e-05	0.00023349
PMCH	1.7496	2.86012	0.914818	3.12644	0.00176936	0.0109317
C12orf42	17.3133	2.85874	0.513865	5.56322	2.64849e-08	9.14372e-07
LCK	179.49	2.84503	0.319258	8.91139	5.03976e-19	2.07749e-15
UBASH3A	50.6883	2.8432	0.411014	6.91754	4.59569e-12	4.68919e-10
RASGRP2	85.7288	2.83205	0.404854	6.99523	2.64827e-12	2.88802e-10
AIM2	104.816	2.83015	0.483025	5.85921	4.6507e-09	1.94433e-07
CD37	190.482	2.82317	0.43624	6.47159	9.69779e-11	6.57504e-09
CD80	56.4729	2.81855	0.407796	6.91166	4.79011e-12	4.8635e-10
LOC102724667	1.20462	2.81517	0.938798	2.99869	0.0027114	0.0151285
ACAP1	179.756	2.81456	0.355113	7.92581	2.26672e-15	7.91854e-13
LOC102724638	1.2472	2.81157	0.946105	2.97173	0.00296125	0.0161981
LOC101929641	8.7706	2.81018	0.474535	5.92197	3.18105e-09	1.40697e-07
HIST1H2BM	34.3138	2.81016	0.376941	7.45515	8.97647e-14	1.74542e-11
CXCR4	466.728	2.8043	0.480953	5.83071	5.51916e-09	2.25258e-07
S1PR4	35.2155	2.80422	0.427197	6.56423	5.23016e-11	3.90576e-09
NLRC3	161.391	2.80229	0.36564	7.66408	1.80118e-14	4.58322e-12
FLJ38122	2.17559	2.8012	0.916304	3.05706	0.00223518	0.0130815
RAET1K	1.2906	2.79898	0.862683	3.24451	0.00117654	0.00799527
TTC16	4.6433	2.79796	0.636665	4.39471	1.10919e-05	0.000185414
TNIP3	16.3648	2.79754	0.432247	6.47209	9.66589e-11	6.57504e-09
LOC101928011	3.14158	2.77723	0.728728	3.81106	0.000138369	0.00149944
CD3G	86.2527	2.77625	0.275855	10.0642	7.95605e-24	1.63982e-19
GJA3	1.27266	2.77534	0.990224	2.80274	0.00506702	0.0240139
MAGEA4	1.59612	2.77253	0.928889	2.98478	0.00283782	0.0156727
BANK1	383.269	2.7718	0.409907	6.76202	1.36076e-11	1.19348e-09
LOC100130520	1.22023	2.77042	0.918447	3.01641	0.00255784	0.0144993
CCL4	34.8218	2.76751	0.337793	8.1929	2.54996e-16	1.59264e-13
CD7	14.276	2.76603	0.397258	6.9628	3.33566e-12	3.50772e-10
TRPA1	1.5514	2.76384	0.887181	3.11531	0.00183754	0.0112652
CNTN2	8.64556	2.76261	0.444443	6.21588	5.10368e-10	2.74653e-08
CPA5	1.57799	2.76002	0.999165	2.76232	0.00573916	0.0264394
SPOCK2	308.916	2.75378	0.437329	6.2968	3.03852e-10	1.77413e-08
PDE6G	6.37617	2.75274	0.619992	4.43995	8.99786e-06	0.000154675
GBP5	434.925	2.74811	0.399134	6.88518	5.77129e-12	5.74648e-10
LOC102724850	13.0256	2.74773	0.486599	5.64681	1.63449e-08	5.98376e-07
TRAT1	95.2984	2.74633	0.554103	4.95635	7.18303e-07	1.66722e-05
MEP1A	1.20286	2.74085	1.05189	2.60565	0.00916994	0.0376258
ITGB2-AS1	59.9039	2.74025	0.399833	6.85349	7.20719e-12	7.00695e-10
HMSD	3.13161	2.7402	0.713563	3.84017	0.000122951	0.00136391
ITGAL	416.906	2.73909	0.353947	7.7387	1.00441e-14	2.72394e-12
PLEKHG7	13.4945	2.73659	0.465061	5.88437	3.99561e-09	1.70504e-07
PLA2G7	58.7103	2.73648	0.57217	4.78263	1.73014e-06	3.64995e-05
CCL18	206.158	2.7363	0.557987	4.90388	9.39611e-07	2.12117e-05
CLEC4C	14.1644	2.73466	0.623221	4.38795	1.14425e-05	0.000189431
NAPSB	134.071	2.73419	0.395872	6.90676	4.95837e-12	5.00965e-10
RHOF	74.9998	2.7334	0.318737	8.57571	9.84807e-18	1.21866e-14
MUC13	1.22647	2.73254	0.935447	2.92111	0.00348789	0.018311
GPR25	2.53688	2.7256	0.756124	3.6047	0.000312517	0.00290148
CD52	456.307	2.72448	0.424544	6.41741	1.38609e-10	8.8999e-09
RASAL3	103.291	2.72434	0.328777	8.2863	1.16824e-16	8.30297e-14
MIR342	2.8657	2.72343	0.80927	3.36529	0.000764638	0.00577288
CST7	60.7097	2.72309	0.351401	7.74924	9.24447e-15	2.63276e-12
PTPN7	169.507	2.71399	0.299123	9.07319	1.15588e-19	5.95595e-16
TIFAB	18.4291	2.71365	0.508578	5.33575	9.51494e-08	2.84633e-06
LOC102723587	3.8925	2.71249	0.619747	4.37678	1.20448e-05	0.000197407
CD79A	503.084	2.70866	0.39271	6.89736	5.29764e-12	5.32632e-10
NKG7	62.8774	2.69596	0.356542	7.5614	3.98764e-14	9.06443e-12
TNFSF9	3.33934	2.69169	0.686707	3.9197	8.86576e-05	0.001052
HLA-DQB2	87.2849	2.69143	0.578614	4.65152	3.29504e-06	6.4557e-05
CD6	100.692	2.69131	0.316624	8.50002	1.8955e-17	1.77583e-14
LOC101929241	6.48116	2.68752	0.562997	4.77359	1.80967e-06	3.79827e-05
ANGPTL6	4.69598	2.68029	0.683583	3.92094	8.82049e-05	0.00104939
44075	102.952	2.67585	0.329339	8.12492	4.47673e-16	2.49378e-13
RGL4	9.43012	2.67379	0.444541	6.01471	1.80205e-09	8.49931e-08
LY86-AS1	2.38477	2.67187	0.805743	3.31604	0.000913041	0.00661931
ETV7	41.3476	2.67143	0.380352	7.02357	2.16275e-12	2.43587e-10
VNN2	65.8663	2.66636	0.431362	6.18125	6.35957e-10	3.31841e-08
ADAM19	336.585	2.66613	0.379037	7.03396	2.00749e-12	2.31153e-10
PRKCB	396.643	2.66286	0.418959	6.35589	2.07218e-10	1.2636e-08
OR1B1	1.59701	2.65559	0.875569	3.03298	0.0024215	0.0139179
FLJ45825	6.2632	2.65242	0.828645	3.20091	0.00136992	0.00900079
DTHD1	107.871	2.64554	0.400452	6.60637	3.93847e-11	3.00651e-09
FCHO1	44.6267	2.64421	0.368444	7.17669	7.14216e-13	9.55891e-11
POU2F2	119.697	2.64181	0.308142	8.57335	1.00516e-17	1.21866e-14
LINC00426	29.4865	2.63918	0.427727	6.17025	6.81833e-10	3.5267e-08
IKZF3	991.366	2.62307	0.349288	7.50978	5.9228e-14	1.2099e-11
SLAMF8	119.092	2.61916	0.501862	5.21889	1.79999e-07	4.99994e-06
TESPA1	96.4685	2.61899	0.335488	7.80651	5.87915e-15	1.95444e-12
LOC101929759	2.30512	2.60102	0.755558	3.44251	0.000576339	0.00465475
HSF5	8.69245	2.59656	0.607938	4.27109	1.94519e-05	0.000293888
DENND1C	61.5877	2.59473	0.371037	6.99318	2.68721e-12	2.91505e-10
LOC102724765	17.0219	2.59335	0.498004	5.20749	1.91415e-07	5.28854e-06
LOC100133985	1.11224	2.58952	0.92544	2.79815	0.00513957	0.0242809
MIR1204	3.15388	2.58576	0.756613	3.41755	0.000631875	0.00499179
SIT1	74.0059	2.58382	0.365573	7.06785	1.57355e-12	1.89664e-10
SASH3	294.11	2.5837	0.31745	8.13892	3.98825e-16	2.34862e-13
COL19A1	107.672	2.58307	0.423962	6.09271	1.11018e-09	5.42228e-08
TBX21	18.6918	2.58064	0.382202	6.75203	1.45793e-11	1.27328e-09
KRT2	1.08315	2.57497	0.956637	2.69169	0.0071091	0.0310041
HCN2	1.79911	2.57202	0.836306	3.07545	0.00210182	0.0124807
HAO2	2.74336	2.56907	0.692769	3.70841	0.000208563	0.0021103
HIST1H3B	114.667	2.56721	0.307593	8.34612	7.05449e-17	5.38519e-14
HLA-F	794.113	2.56659	0.360974	7.11018	1.15895e-12	1.47452e-10
LAT	84.3586	2.56586	0.321921	7.97048	1.58059e-15	6.01576e-13
TMC8	184.625	2.56541	0.330375	7.76516	8.1543e-15	2.47546e-12
CARD11	114.304	2.55921	0.349909	7.31393	2.59434e-13	4.14512e-11
MIR142	6.58187	2.554	0.6199	4.12002	3.7884e-05	0.000518478
OR13A1	1.44785	2.55268	0.865217	2.95033	0.00317433	0.0170433
CD180	235.475	2.55186	0.422976	6.0331	1.60847e-09	7.6212e-08
RP11-624C23.1	9.10406	2.55082	0.520984	4.89615	9.77324e-07	2.19669e-05
MYO1G	149.781	2.54902	0.346057	7.3659	1.75958e-13	3.02222e-11
RP5-977B1.7	4.45856	2.54865	0.556649	4.57856	4.68178e-06	8.78835e-05
MIR650	662.002	2.54438	0.454472	5.59853	2.16175e-08	7.64252e-07
LAMP3	97.8021	2.54234	0.365486	6.95605	3.49953e-12	3.60644e-10
PCED1B-AS1	93.2922	2.5418	0.309453	8.21383	2.14239e-16	1.3799e-13
PLA1A	38.7689	2.54163	0.409833	6.20162	5.58865e-10	2.96875e-08
CD3E	115.482	2.53714	0.349887	7.2513	4.12792e-13	6.07718e-11
CR1	97.6607	2.53445	0.400161	6.33358	2.39544e-10	1.43108e-08
AURKB	9.75079	2.52981	0.489458	5.16859	2.35868e-07	6.23266e-06
ITK	274.47	2.52475	0.314087	8.03838	9.10375e-16	4.16972e-13
C18orf56	1.03794	2.52174	0.948848	2.65768	0.00786796	0.0333949
SLC12A3	6.15108	2.51523	0.520882	4.82878	1.37373e-06	2.98042e-05
TCF7	139.857	2.51229	0.332273	7.56093	4.00205e-14	9.06443e-12
MIR155HG	72.6907	2.51006	0.40574	6.18637	6.15643e-10	3.22876e-08
CCR8	8.73647	2.50956	0.487142	5.1516	2.58273e-07	6.78123e-06
MAP4K1	109.851	2.50839	0.312991	8.01426	1.10798e-15	4.56732e-13
SH2D2A	20.8513	2.50796	0.350319	7.15908	8.12219e-13	1.08004e-10
LOC101060400	1.37115	2.50762	0.985278	2.54509	0.0109251	0.04294
IL2	2.28773	2.5056	0.892539	2.80727	0.00499627	0.0237942
PPP1R16B	423.172	2.50398	0.294831	8.49293	2.01492e-17	1.80563e-14
RP4-794H19.4	6.11879	2.5034	0.538285	4.65069	3.3083e-06	6.4694e-05
TNFRSF4	17.6494	2.50141	0.450329	5.55462	2.7822e-08	9.53001e-07
WDFY4	560.105	2.50054	0.418722	5.97184	2.34598e-09	1.06975e-07
PATL2	46.4555	2.5004	0.397801	6.28556	3.26666e-10	1.87025e-08
COL22A1	20.777	2.49877	0.5817	4.29563	1.74199e-05	0.000269057
CCL4L1	9.97562	2.49713	0.457441	5.45891	4.79072e-08	1.54525e-06
NLRC5	528.736	2.49683	0.39573	6.30942	2.80085e-10	1.65411e-08
LOC286190	2.96755	2.49554	0.774003	3.22419	0.00126328	0.00845371
CCL3	14.1604	2.49547	0.46312	5.38839	7.10923e-08	2.22013e-06
APBA2	20.2466	2.49254	0.39322	6.33879	2.31571e-10	1.39152e-08
LOC102724361	6.24931	2.49176	0.7071	3.52391	0.000425227	0.00369026
SCG5	2.53572	2.49003	0.819222	3.03951	0.00236966	0.0136839
TRAF3IP3	295.212	2.48819	0.325434	7.64574	2.07743e-14	5.15878e-12
SCIMP	70.1404	2.48679	0.407463	6.10311	1.04022e-09	5.12918e-08
NPFFR2	4.9433	2.48048	0.623747	3.97675	6.98642e-05	0.000866409
C15orf48	21.6559	2.47964	0.527239	4.70306	2.56288e-06	5.17878e-05
RP11-58E21.3	10.5174	2.47803	0.470289	5.26917	1.37041e-07	3.93941e-06
HIST1H3C	65.3314	2.47266	0.333505	7.41416	1.22395e-13	2.21288e-11
GRAP	52.6307	2.4701	0.393965	6.26984	3.61421e-10	2.02425e-08
HCG26	29.3736	2.4697	0.341141	7.23953	4.50238e-13	6.44434e-11
HLA-DOA	536.594	2.4678	0.400888	6.15582	7.46899e-10	3.80107e-08
DOC2GP	1.72303	2.46731	0.80812	3.05314	0.00226458	0.013215
VNN3	8.09806	2.46638	0.660098	3.73638	0.000186686	0.00193065
PTPRC	3487.49	2.46613	0.316113	7.80142	6.12143e-15	2.00268e-12
CARD17	2.24657	2.46564	0.875153	2.81738	0.00484171	0.0232562
LOC101059906	2.15384	2.46542	0.786471	3.13479	0.00171977	0.0107004
HIST1H3G	56.4967	2.46511	0.35993	6.84886	7.44385e-12	7.1694e-10
ALOX15P1	5.47973	2.46474	0.58987	4.17845	2.93508e-05	0.000416631
PRKCG	2.7232	2.46454	0.833459	2.957	0.00310646	0.0167589
LOC101929220	1.34318	2.46051	0.861499	2.85608	0.00428907	0.0213171
WNT16	4.02455	2.45706	0.732868	3.35267	0.00080037	0.00598347
ANKRD18DP	5.6048	2.45482	0.662617	3.70473	0.000211616	0.00213596
SP140	263.457	2.45384	0.335606	7.31166	2.63859e-13	4.18339e-11
IGFL2	3.70452	2.44994	0.610592	4.0124	6.01033e-05	0.000764684
RASGRP1	259.465	2.44983	0.302657	8.09441	5.75413e-16	3.04099e-13
RAC2	295.111	2.44865	0.279233	8.7692	1.79935e-18	4.12071e-15
LOC100506142	1.00129	2.44532	0.936281	2.61174	0.0090083	0.0370969
LINC00243	7.68254	2.44403	0.541125	4.51657	6.28502e-06	0.000114334
MIR3143	1.31437	2.44291	0.869436	2.80976	0.00495783	0.0236706
EBI3	11.6651	2.44048	0.48874	4.99341	5.9323e-07	1.41517e-05
LOC102723372	6.72711	2.43879	0.557321	4.37592	1.20922e-05	0.000197961
SEMA7A	67.1904	2.43696	0.356771	6.8306	8.45595e-12	8.0316e-10
GZMA	145.662	2.43579	0.32361	7.52693	5.19491e-14	1.12708e-11
E2F8	8.35686	2.43473	0.478488	5.08838	3.61138e-07	9.20075e-06
LINC00539	9.93442	2.43409	0.44682	5.4476	5.1055e-08	1.63654e-06
LOC101928077	2.01554	2.43247	0.908637	2.67705	0.00742736	0.0319927
IL12RB1	48.5008	2.42477	0.359732	6.74049	1.57852e-11	1.35599e-09
TREML2	23.7463	2.42452	0.488015	4.96812	6.76063e-07	1.58345e-05
LINC00877	7.87838	2.41828	0.570526	4.23869	2.24833e-05	0.000330766
LOC102723446	2.95392	2.41385	0.716477	3.36905	0.000754269	0.00571763
CIITA	442.319	2.40969	0.374516	6.43415	1.24164e-10	8.09858e-09
COTL1	309.308	2.40784	0.27108	8.88239	6.54391e-19	2.24794e-15
JAKMIP1	20.8865	2.4073	0.422919	5.69211	1.25482e-08	4.71953e-07
TAS2R60	2.55235	2.40701	0.780326	3.08462	0.00203814	0.0121975
LOC102724608	8.53292	2.39393	0.540745	4.42709	9.55126e-06	0.000162964
NYAP2	13.418	2.39332	0.567134	4.22003	2.4427e-05	0.000356056
TNFSF11	9.21636	2.39023	0.478589	4.99434	5.90386e-07	1.41329e-05
MIR941-1	1.2579	2.38937	0.929302	2.57114	0.0101364	0.0406294
MYBL2	25.2208	2.38843	0.391903	6.09443	1.09829e-09	5.37692e-08
C16orf54	152.27	2.38623	0.286734	8.32213	8.63994e-17	6.35992e-14
HIST1H2AJ	45.0206	2.37919	0.388681	6.12119	9.28796e-10	4.64646e-08
MYO7B	3.90654	2.37855	0.669341	3.55357	0.000380043	0.00338507
LOC101928554	3.08011	2.37581	0.706589	3.36237	0.000772765	0.0058257
LOC102723692	6.49457	2.37391	0.565678	4.19657	2.70987e-05	0.000388678
CDHR1	10.3361	2.37341	0.45862	5.17513	2.27758e-07	6.08073e-06
AC104820.2	39.6438	2.3665	0.411455	5.75153	8.84398e-09	3.48534e-07
LOC101929447	2.02559	2.36574	0.932372	2.53733	0.0111701	0.0436989
SAA4	4.81103	2.36437	0.589012	4.01412	5.96673e-05	0.00076006
KMO	63.582	2.36045	0.32827	7.19056	6.45254e-13	8.74956e-11
PCED1B	88.4103	2.35938	0.337134	6.99834	2.59022e-12	2.83973e-10
SNX22	51.0872	2.35799	0.382978	6.157	7.41357e-10	3.79073e-08
CD2	275.08	2.3557	0.293842	8.01691	1.08439e-15	4.56128e-13
DOK3	61.0227	2.35429	0.383118	6.14507	7.99296e-10	4.05771e-08
LOC101928361	20.4022	2.35339	0.410535	5.73251	9.89575e-09	3.82667e-07
LOC101928412	41.737	2.3523	0.273607	8.59737	8.1567e-18	1.12078e-14
LOC102723837	13.9839	2.35051	0.397904	5.90724	3.47896e-09	1.51279e-07
HCP5	534.169	2.35033	0.345515	6.8024	1.02892e-11	9.5099e-10
RP11-394O9.1	1.55696	2.34884	0.889939	2.63933	0.00830701	0.034807
E2F2	19.4774	2.34867	0.32354	7.2593	3.89107e-13	5.81151e-11
ARHGAP9	137.09	2.34798	0.302456	7.76305	8.2908e-15	2.47655e-12
GPR183	245.604	2.34699	0.331273	7.08477	1.39277e-12	1.6986e-10
HIST1H2AI	78.5235	2.34694	0.302248	7.76496	8.16704e-15	2.47546e-12
KIF21B	128.698	2.34436	0.309884	7.56529	3.87002e-14	9.06443e-12
IFI27	478.748	2.34263	0.465358	5.03404	4.80237e-07	1.18399e-05
KLHL14	12.5176	2.3418	0.564487	4.14855	3.34587e-05	0.00046722
SLC2A6	28.1931	2.34005	0.435969	5.36747	7.98485e-08	2.45635e-06
HAPLN3	73.5784	2.33679	0.301497	7.75061	9.14557e-15	2.63276e-12
KIF18B	5.64275	2.33561	0.565494	4.13021	3.62433e-05	0.00050135
HLA-B	9859.9	2.33431	0.271111	8.61016	7.29599e-18	1.07413e-14
GPR132	58.9717	2.33239	0.321013	7.26573	3.71031e-13	5.62302e-11
LEF1	93.8835	2.33236	0.372441	6.26236	3.79191e-10	2.1066e-08
MIR320E	1.97363	2.32979	0.786217	2.96329	0.00304372	0.0165219
TFEC	403.011	2.32683	0.309846	7.50964	5.92885e-14	1.2099e-11
IRF8	311.624	2.32548	0.380236	6.11589	9.60188e-10	4.76878e-08
LOC101927613	6.68133	2.32448	0.632149	3.67711	0.000235893	0.00232187
FLJ32255	43.3467	2.32324	0.290688	7.9922	1.3255e-15	5.25381e-13
P2RY10	268.32	2.32285	0.312405	7.43538	1.04271e-13	1.95375e-11
MIAT	357.178	2.31943	0.316442	7.32972	2.30635e-13	3.86473e-11
MKI67	232.385	2.31919	0.312111	7.43065	1.08066e-13	2.00263e-11
ITGAX	199.402	2.31846	0.358296	6.47079	9.74887e-11	6.588e-09
ADAMTS4	9.72375	2.31711	0.43502	5.32645	1.00153e-07	2.9736e-06
C11orf21	26.8649	2.31422	0.486219	4.75962	1.93955e-06	4.02984e-05
ARRDC5	9.29281	2.31187	0.502169	4.60378	4.14889e-06	7.88136e-05
LOC101929628	4.59521	2.31151	0.69882	3.30773	0.000940554	0.0067701
ACOXL	11.0008	2.3069	0.510881	4.51553	6.31573e-06	0.000114635
NCF1C	18.8019	2.30652	0.464638	4.96413	6.90099e-07	1.60719e-05
CD40LG	43.0345	2.30511	0.453861	5.07888	3.79658e-07	9.62501e-06
KIAA1199	7.85129	2.2982	0.476541	4.82267	1.41646e-06	3.06023e-05
CD1E	56.6142	2.2979	0.650215	3.53405	0.000409239	0.00358776
HLA-DOB	160.526	2.29387	0.338777	6.77102	1.27882e-11	1.13123e-09
OASL	54.1833	2.29229	0.281917	8.13109	4.25438e-16	2.43575e-13
CD53	781.746	2.28551	0.343615	6.65135	2.90411e-11	2.28461e-09
HIST1H4I	52.7962	2.28433	0.283178	8.06679	7.21731e-16	3.50398e-13
CD69	142.17	2.28398	0.352784	6.47417	9.53357e-11	6.5065e-09
P2RY8	163.21	2.28126	0.332043	6.87038	6.40294e-12	6.3144e-10
SIGLEC10	47.4304	2.28123	0.379522	6.01079	1.84623e-09	8.68784e-08
CCR5	224.078	2.27621	0.286528	7.94411	1.95583e-15	7.07806e-13
PARVG	146.466	2.27509	0.305967	7.43575	1.03978e-13	1.95375e-11
GVINP1	755.588	2.2745	0.397065	5.72829	1.01448e-08	3.90832e-07
ADAM8	75.139	2.27414	0.347576	6.54285	6.03559e-11	4.38027e-09
LOC729683	23.6535	2.27309	0.386183	5.88605	3.95533e-09	1.69135e-07
TAP1	745.084	2.27102	0.302131	7.51666	5.61912e-14	1.18179e-11
LOC728989	3.56647	2.27026	0.812649	2.79366	0.00521154	0.0245408
MMP1	1.90107	2.26565	0.910233	2.48909	0.0128071	0.0484076
TYMP	215.841	2.26372	0.300377	7.53628	4.83557e-14	1.06028e-11
CLEC4E	11.2679	2.26328	0.668272	3.38677	0.00070721	0.00543284
LOC102724543	17.5794	2.26205	0.465868	4.85556	1.20046e-06	2.63782e-05
MIR378I	4.2607	2.26007	0.701105	3.22359	0.00126596	0.00846343
IL6	6.78644	2.26004	0.538484	4.19705	2.70417e-05	0.000388131
PSTPIP1	86.2261	2.25834	0.350625	6.44091	1.18759e-10	7.79537e-09
TAGAP	340.364	2.25725	0.263899	8.55348	1.19433e-17	1.2956e-14
KHDRBS2	13.4895	2.25689	0.511281	4.41418	1.01394e-05	0.000172002
FASLG	31.5118	2.2536	0.309188	7.28877	3.12792e-13	4.81115e-11
FERMT3	179.849	2.25173	0.283717	7.93654	2.07898e-15	7.38792e-13
SNAI3	13.6535	2.25112	0.392303	5.73822	9.56749e-09	3.72067e-07
SNORD126	1.21026	2.25107	0.888649	2.53314	0.0113046	0.044062
RBMXL2	2.98652	2.24827	0.634832	3.54151	0.000397842	0.00350541
GBP1	558.214	2.24826	0.297259	7.56332	3.92922e-14	9.06443e-12
GAPT	120.91	2.24394	0.377785	5.93972	2.85515e-09	1.27628e-07
HIST1H3F	93.2823	2.23864	0.30368	7.37173	1.68433e-13	2.94202e-11
PHACTR1	106.582	2.23782	0.278855	8.02502	1.01511e-15	4.54836e-13
RELT	70.1156	2.23589	0.369416	6.05249	1.42628e-09	6.86845e-08
DPEP3	2.30588	2.23473	0.823209	2.71466	0.00663445	0.029445
ITGB2	501.412	2.23414	0.362389	6.16505	7.04594e-10	3.6306e-08
RP5-887A10.1	6.62225	2.23413	0.581072	3.84485	0.000120629	0.00134393
FCN1	61.7542	2.23384	0.453679	4.92384	8.48603e-07	1.93715e-05
RP11-745C15.2	1.49018	2.23313	0.848912	2.63057	0.00852414	0.0355328
LOC101927116	13.1396	2.23269	0.532495	4.19289	2.75428e-05	0.000394174
XCR1	6.11395	2.23113	0.579357	3.85104	0.00011762	0.00131974
PLEK	525.403	2.22564	0.293736	7.577	3.53632e-14	8.47524e-12
SPN	161.553	2.22397	0.277374	8.01795	1.07521e-15	4.56128e-13
LINC01013	2.58089	2.22316	0.753532	2.95032	0.00317447	0.0170433
CD74	8882.26	2.22304	0.313255	7.0966	1.27862e-12	1.60693e-10
TSPAN32	17.8033	2.22231	0.546502	4.06642	4.77402e-05	0.000629945
LOC102724907	6.80104	2.22222	0.473391	4.69427	2.67562e-06	5.36451e-05
MIR5586	1.49615	2.21936	0.862071	2.57445	0.01004	0.0402986
ANK1	23.7119	2.21848	0.332586	6.67041	2.55095e-11	2.07817e-09
TOR4A	24.5466	2.2153	0.342075	6.47607	9.41402e-11	6.48473e-09
CAMK4	61.6627	2.21363	0.314562	7.03717	1.96182e-12	2.27163e-10
CD8B	51.6412	2.21268	0.345544	6.40347	1.51889e-10	9.63259e-09
RRM2	58.6508	2.21185	0.283009	7.81546	5.47639e-15	1.85039e-12
LOC101241902	5.87203	2.20894	0.526847	4.19276	2.75583e-05	0.000394174
IL27RA	112.867	2.20659	0.275744	8.00232	1.22093e-15	4.93424e-13
UNC13A	4.93712	2.20475	0.59211	3.72355	0.000196438	0.00200832
IL7R	700.653	2.20304	0.504601	4.36589	1.26604e-05	0.000205629
RP11-219G17.4	1.6783	2.20237	0.876296	2.51327	0.0119618	0.0461005
CNTNAP2	16.3035	2.20148	0.470183	4.68218	2.83836e-06	5.66326e-05
CDT1	6.32865	2.20097	0.511459	4.30331	1.68262e-05	0.000261739
SLCO5A1	31.459	2.20047	0.354386	6.20926	5.32347e-10	2.84254e-08
LOC100505650	16.0388	2.19737	0.365158	6.01758	1.77046e-09	8.36947e-08
PROX2	1.79986	2.1967	0.807065	2.72183	0.00649208	0.0290068
KIFC1	20.8277	2.19498	0.361617	6.06991	1.27985e-09	6.2068e-08
REREP3	7.90825	2.19358	0.577185	3.80049	0.000144412	0.00155837
SCML4	69.6222	2.1928	0.373378	5.87285	4.28355e-09	1.8129e-07
TAPSAR1	154.234	2.19082	0.321699	6.81013	9.75091e-12	9.05297e-10
CCR3	1.55306	2.18979	0.829099	2.64117	0.00826207	0.0346328
SAMD3	89.3479	2.18657	0.337179	6.48489	8.87944e-11	6.18291e-09
ARHGAP30	439.968	2.18435	0.283431	7.70682	1.28989e-14	3.45272e-12
EGR2	27.7645	2.18226	0.392131	5.56513	2.6195e-08	9.10464e-07
LOC151174	3.98758	2.18107	0.626486	3.48144	0.000498725	0.00418364
LOC102724440	2.24122	2.18092	0.760126	2.86915	0.00411572	0.0206676
TFR2	2.69917	2.17538	0.812789	2.67644	0.00744093	0.0320378
BATF	53.8938	2.17421	0.272849	7.96856	1.60529e-15	6.01576e-13
RUNX1-IT1	31.3629	2.1695	0.429906	5.04645	4.50104e-07	1.12314e-05
CETP	5.85162	2.16927	0.577272	3.7578	0.000171415	0.00179798
LAIR2	2.89695	2.16887	0.704586	3.07822	0.00208238	0.0123867
CLEC4D	4.10775	2.16719	0.768229	2.82102	0.00478715	0.0231127
C3orf36	2.08832	2.16547	0.811005	2.67011	0.0075827	0.0324647
LOC101927898	2.07892	2.16534	0.736971	2.93817	0.00330159	0.0175792
SDS	8.03292	2.16077	0.505858	4.27149	1.94173e-05	0.00029384
LINC00528	14.8437	2.15987	0.438656	4.92382	8.48695e-07	1.93715e-05
AGAP2	91.3668	2.15448	0.25732	8.37276	5.62855e-17	4.46193e-14
HIST1H1B	246.485	2.15387	0.277216	7.76966	7.86949e-15	2.45755e-12
ARHGAP15	374.344	2.15019	0.30508	7.04797	1.81545e-12	2.12604e-10
GPRIN1	7.10634	2.15014	0.427195	5.03315	4.82489e-07	1.1871e-05
TRABD2A	28.4616	2.15011	0.376758	5.70688	1.15065e-08	4.35958e-07
LOC399815	8.09264	2.14969	0.536449	4.00727	6.14252e-05	0.000777662
PSMB9	320.945	2.14959	0.375311	5.72748	1.01932e-08	3.91961e-07
TRAF1	236.625	2.14563	0.290897	7.37592	1.63214e-13	2.87521e-11
PIK3CD	209.86	2.14305	0.28477	7.52555	5.24998e-14	1.12716e-11
LILRB1	103.667	2.14132	0.357537	5.9891	2.11006e-09	9.69784e-08
TMEM155	5.71005	2.14032	0.718529	2.97875	0.00289426	0.0159161
LCN10	11.3968	2.14005	0.574091	3.72772	0.000193216	0.00198821
CXCR6	99.0338	2.13877	0.374097	5.71715	1.08324e-08	4.14223e-07
SLA2	55.0509	2.13712	0.293134	7.29058	3.08619e-13	4.78266e-11
GBP4	678.446	2.13567	0.275515	7.75155	9.0779e-15	2.63276e-12
HIST1H2AB	26.7188	2.13548	0.406045	5.25923	1.44661e-07	4.13539e-06
IL9R	3.94484	2.1311	0.548175	3.88763	0.000101229	0.00117545
IL32	137.452	2.12595	0.298709	7.11711	1.10213e-12	1.41975e-10
LOC101928617	4.45005	2.12413	0.542989	3.91193	9.15616e-05	0.00108115
BZRAP1-AS1	39.8764	2.12204	0.315087	6.73477	1.64186e-11	1.39836e-09
CYFIP2	416.685	2.12104	0.29277	7.24474	4.33277e-13	6.28893e-11
NEIL3	13.3443	2.11412	0.421291	5.0182	5.21587e-07	1.27375e-05
IL1RN	13.0613	2.11143	0.530134	3.98283	6.80987e-05	0.000848086
LOC101927799	4.63246	2.1083	0.597087	3.53097	0.000414033	0.00361811
LUCAT1	2.29412	2.1071	0.792134	2.66003	0.00781342	0.0332183
LOC101927030	3.07577	2.10507	0.603103	3.4904	0.000482291	0.00408067
LOC102724342	4.81189	2.10481	0.570896	3.68686	0.000227037	0.00225625
KLRB1	104.796	2.10466	0.409916	5.13437	2.83097e-07	7.35803e-06
PRKCQ	75.7193	2.10325	0.296567	7.09199	1.32202e-12	1.6514e-10
C1orf127	2.21558	2.10204	0.783687	2.68224	0.00731311	0.0315864
UBE2C	15.385	2.09888	0.36788	5.70535	1.16101e-08	4.39075e-07
LAPTM5	1183.86	2.09673	0.277836	7.54665	4.46613e-14	9.898e-12
ZYG11A	11.723	2.09614	0.468811	4.47117	7.77916e-06	0.000136922
CCRL2	21.9268	2.09596	0.417001	5.02628	5.00084e-07	1.22705e-05
DOCK2	988.819	2.09529	0.272746	7.68222	1.56352e-14	4.02822e-12
THEMIS	226.993	2.09404	0.336806	6.21734	5.05665e-10	2.7355e-08
ASPM	128.672	2.09382	0.30579	6.84723	7.52941e-12	7.18466e-10
NCF1	37.796	2.09265	0.3332	6.28045	3.37603e-10	1.91163e-08
BFSP2	4.97367	2.08638	0.536691	3.88748	0.00010129	0.0011755
TNFAIP8L2	52.0964	2.08631	0.32435	6.43227	1.25712e-10	8.17369e-09
NELL2	187.605	2.08577	0.451703	4.61758	3.88235e-06	7.43672e-05
LOC101928152	6.75251	2.08528	0.499355	4.17595	2.96748e-05	0.000419786
CD48	404.646	2.07981	0.361956	5.74604	9.13599e-09	3.57309e-07
TBC1D27	31.7333	2.07937	0.401866	5.17428	2.28788e-07	6.09244e-06
FAM78A	124.153	2.0789	0.278183	7.47313	7.83065e-14	1.53712e-11
LINC00487	2.63096	2.07632	0.641145	3.23845	0.0012018	0.00812407
DOCK8	1075.57	2.07388	0.29221	7.09721	1.27303e-12	1.60693e-10
USP30-AS1	12.3402	2.07268	0.418341	4.95452	7.25086e-07	1.68107e-05
AC002480.3	3.73421	2.07049	0.618325	3.34855	0.000812359	0.0060489
APOC1	70.2146	2.06984	0.39815	5.19863	2.00767e-07	5.49537e-06
ZCCHC18	8.52658	2.06947	0.428772	4.82652	1.38943e-06	3.0113e-05
HLA-DMB	684.335	2.06941	0.353619	5.85209	4.85445e-09	2.02541e-07
IFI44L	798.993	2.06895	0.535854	3.86103	0.000112911	0.00128362
TMIGD2	3.15004	2.06745	0.630295	3.28014	0.00103757	0.00728053
LINC00282	8.3143	2.06709	0.537218	3.84777	0.000119196	0.00133302
GPR114	60.9905	2.06631	0.33641	6.14225	8.13631e-10	4.11023e-08
FPR2	3.25682	2.06614	0.74138	2.78688	0.00532176	0.0249005
ADRA2A	47.0283	2.06514	0.389901	5.29658	1.1799e-07	3.44791e-06
ARHGAP25	319.275	2.06479	0.266762	7.74018	9.92739e-15	2.72394e-12
ZBP1	140.395	2.06327	0.326709	6.3153	2.69635e-10	1.59697e-08
PIF1	12.7767	2.06171	0.423469	4.86861	1.12384e-06	2.49069e-05
LAX1	406.209	2.06091	0.25943	7.94401	1.95745e-15	7.07806e-13
KCNAB2	126.094	2.05647	0.308759	6.66043	2.73028e-11	2.16438e-09
RP5-1071N3.1	6.03107	2.05584	0.567835	3.6205	0.000294035	0.00276808
LOC102724089	3.06829	2.05548	0.681813	3.01473	0.00257208	0.0145621
SGOL1	14.249	2.05478	0.364912	5.63089	1.79287e-08	6.50578e-07
LY6D	6.41649	2.05432	0.634055	3.23997	0.0011954	0.00809144
COL4A4	180.661	2.05414	0.309035	6.64693	2.99263e-11	2.34529e-09
GNGT2	10.8342	2.05364	0.410983	4.99689	5.82632e-07	1.39833e-05
HMHA1	289.717	2.05196	0.294063	6.97798	2.99444e-12	3.2145e-10
CD27	237.43	2.0493	0.290097	7.06417	1.61576e-12	1.92499e-10
BST2	245.293	2.04713	0.302139	6.77544	1.24031e-11	1.1019e-09
GPSM3	125.397	2.0464	0.25519	8.01912	1.06503e-15	4.56128e-13
SLC2A3	184.023	2.04486	0.306899	6.66298	2.68334e-11	2.14366e-09
TNFRSF13C	22.0334	2.04325	0.389567	5.24493	1.56346e-07	4.40225e-06
KIF14	29.3806	2.04262	0.316113	6.46168	1.03545e-10	6.91403e-09
CD4	425.871	2.04122	0.299432	6.81696	9.29902e-12	8.75169e-10
PTPRO	66.0111	2.04054	0.346452	5.88981	3.86641e-09	1.66369e-07
LOC400863	9.9314	2.03924	0.456037	4.47166	7.7613e-06	0.000136725
LCP2	284.565	2.03903	0.279417	7.29745	2.93281e-13	4.61436e-11
DUSP5	116.171	2.03609	0.346615	5.87421	4.24858e-09	1.80551e-07
FYB	874.848	2.0345	0.288964	7.04066	1.91331e-12	2.22798e-10
ITGAD	9.41665	2.03394	0.528639	3.84751	0.000119327	0.00133376
STAR	3.37559	2.03191	0.667014	3.04627	0.00231698	0.0134522
LOC101927886	2.04088	2.03027	0.770725	2.63423	0.00843275	0.0352336
E2F7	12.5477	2.03019	0.408812	4.96607	6.83244e-07	1.59483e-05
LY9	131.108	2.02976	0.317653	6.38986	1.66032e-10	1.04136e-08
CD96	268.703	2.02964	0.393955	5.15196	2.57784e-07	6.77703e-06
SLA	277.488	2.02857	0.386612	5.24704	1.54563e-07	4.35799e-06
GPR82	18.8015	2.02807	0.436037	4.65114	3.30113e-06	6.4615e-05
ELFN2	1.67904	2.02511	0.776135	2.60922	0.00907492	0.0373169
TNFSF4	25.4381	2.02502	0.301308	6.72076	1.80777e-11	1.53333e-09
MMP25	11.905	2.02171	0.465827	4.34005	1.4245e-05	0.000226896
PRKCQ-AS1	35.1258	2.01938	0.376988	5.35663	8.47902e-08	2.58905e-06
HJURP	18.3021	2.01934	0.345662	5.84194	5.15973e-09	2.13121e-07
GPR68	51.5882	2.01902	0.248812	8.11463	4.8726e-16	2.64287e-13
LINC00568	1.67899	2.01803	0.777331	2.5961	0.00942886	0.0384448
AOAH	243.811	2.01752	0.39363	5.12541	2.96897e-07	7.66836e-06
LOC101927567	34.7086	2.01708	0.38532	5.23481	1.65156e-07	4.63764e-06
CHRM3-AS2	8.60165	2.01609	0.527416	3.82258	0.000132063	0.00144201
SCGB2A2	509.04	2.01487	0.786072	2.56322	0.0103708	0.0413286
HLA-DRA	8986.51	2.01262	0.323965	6.21247	5.2158e-10	2.79955e-08
ART4	3.60163	2.01247	0.641954	3.13492	0.00171902	0.0107004
CUX2	3.18633	2.01188	0.718746	2.79916	0.00512357	0.0242262
TOX2	17.6589	2.01128	0.437236	4.6	4.22499e-06	8.01854e-05
NETO1	5.78869	2.00995	0.581666	3.4555	0.000549277	0.00448896
HVCN1	98.275	2.00915	0.343563	5.84798	4.97591e-09	2.06771e-07
C19orf83	5.99531	2.00901	0.685714	2.92981	0.00339172	0.017934
SLAMF1	142.575	2.0061	0.273522	7.33434	2.22823e-13	3.76442e-11
LINC00158	3.29477	2.00467	0.676544	2.96311	0.00304549	0.0165219
SLC2A5	19.89	2.0021	0.492197	4.06768	4.74826e-05	0.000627751
STAG3	11.7017	1.99885	0.418818	4.77261	1.81855e-06	3.81304e-05
RPS16P5	13.9903	1.99409	0.441828	4.51327	6.38363e-06	0.000115618
FCRL5	389.49	1.9914	0.365732	5.44497	5.18146e-08	1.65831e-06
MELK	22.0566	1.9907	0.373737	5.32648	1.00133e-07	2.9736e-06
HMMR	37.6315	1.99063	0.30079	6.61802	3.64048e-11	2.83147e-09
DLGAP5	36.2636	1.9895	0.275702	7.21614	5.34826e-13	7.34887e-11
LOC101928136	3.79223	1.98872	0.582115	3.41637	0.000634618	0.00501154
CD84	667.306	1.98692	0.360847	5.50626	3.66541e-08	1.21851e-06
FAM72B	2.08456	1.98649	0.743868	2.67048	0.00757429	0.0324561
LOC100505622	5.37531	1.98166	0.647208	3.06185	0.0021997	0.0129353
HIST1H2AG	146.442	1.97816	0.274324	7.21104	5.55242e-13	7.57887e-11
LOC100996535	10.1314	1.97773	0.476255	4.15267	3.28616e-05	0.000459194
CEP55	34.09	1.97765	0.36285	5.45031	5.02819e-08	1.61427e-06
GFI1	53.0225	1.97758	0.323287	6.1171	9.52925e-10	4.74414e-08
LOC102723878	3.41008	1.97639	0.628146	3.14638	0.00165303	0.0103621
HOXC4	3.88425	1.97437	0.641054	3.07989	0.00207078	0.0123427
LOC102723690	4.79714	1.97365	0.644555	3.06203	0.00219844	0.0129315
RP11-219B17.1	12.1547	1.97348	0.474686	4.15744	3.21831e-05	0.000450935
CLECL1	44.2126	1.97301	0.37252	5.29638	1.18118e-07	3.44791e-06
RASSF2	738.402	1.97134	0.300128	6.56831	5.08886e-11	3.81405e-09
ATP1A4	1.97107	1.97014	0.73774	2.67051	0.00757353	0.0324561
C9orf139	7.43494	1.97002	0.621238	3.17112	0.00151851	0.00971386
ARL11	34.0691	1.96799	0.32619	6.03328	1.60667e-09	7.6212e-08
MCOLN2	111.457	1.96716	0.560692	3.50845	0.000450723	0.00386111
TNFRSF18	19.8576	1.96564	0.359354	5.46992	4.50228e-08	1.45906e-06
RGS1	217.529	1.9653	0.325381	6.03998	1.54132e-09	7.33676e-08
SUSD3	49.7438	1.96429	0.312177	6.29225	3.12891e-10	1.81662e-08
LOC101928399	16.2945	1.96416	0.392801	5.00039	5.72136e-07	1.3776e-05
UHRF1	11.3036	1.96367	0.42826	4.58522	4.53511e-06	8.54417e-05
HIST1H3H	85.5651	1.96323	0.314629	6.23983	4.38041e-10	2.38218e-08
TRG-AS1	66.3954	1.96003	0.296365	6.61356	3.75188e-11	2.89625e-09
FCGR1C	1.87458	1.95878	0.765427	2.55907	0.0104952	0.0416633
EPSTI1	369.854	1.95731	0.272418	7.18494	6.72353e-13	9.05743e-11
SAMSN1	237.17	1.95688	0.290319	6.74045	1.57895e-11	1.35599e-09
CDC45	9.9366	1.95584	0.401941	4.86597	1.13894e-06	2.5147e-05
CCDC147-AS1	3.59141	1.9513	0.59332	3.28878	0.00100621	0.00711703
MIR645	3.95346	1.95102	0.594815	3.28004	0.00103792	0.00728053
FGR	65.9604	1.95093	0.318866	6.11833	9.45614e-10	4.71914e-08
CLSPN	34.2287	1.94809	0.375083	5.19376	2.06086e-07	5.62602e-06
TOP2A	207.214	1.94744	0.277554	7.01646	2.27558e-12	2.52161e-10
FLJ31945	2.79334	1.94638	0.676119	2.87876	0.00399241	0.0202032
IKZF1	647.594	1.94499	0.238924	8.14063	3.93223e-16	2.34862e-13
GTSF1	12.2221	1.94426	0.606895	3.20361	0.00135715	0.00893111
LINC00525	3.54696	1.94083	0.647375	2.99801	0.00271752	0.0151544
MIR4477B	3.09552	1.94	0.588655	3.29565	0.000981926	0.00700293
LOC102724488	2.93807	1.93876	0.652082	2.97318	0.00294733	0.0161305
CRIP3	7.9953	1.938	0.470781	4.11656	3.84575e-05	0.000524585
GPR19	8.21328	1.93747	0.433202	4.47244	7.73329e-06	0.000136348
ITGA4	1407.36	1.93691	0.267974	7.22796	4.903e-13	6.82809e-11
IL1B	25.7052	1.93656	0.315737	6.13347	8.59835e-10	4.32245e-08
LOC100505564	6.64063	1.9364	0.467319	4.14363	3.41846e-05	0.000476711
SLC6A12	6.36494	1.93475	0.454373	4.25806	2.06212e-05	0.000308883
LOC102724009	1.87196	1.93391	0.772285	2.50414	0.0122751	0.0470089
CCL2	87.6352	1.93345	0.307518	6.28726	3.23109e-10	1.86022e-08
LOC101928130	5.6989	1.93303	0.64018	3.01951	0.00253182	0.0143795
LILRB4	123.165	1.93012	0.33597	5.74492	9.1963e-09	3.58987e-07
AC007386.2	16.156	1.92854	0.521639	3.69708	0.00021809	0.00218475
HIST1H2BO	38.5227	1.9261	0.311159	6.19009	6.0129e-10	3.16961e-08
KYNU	131.906	1.926	0.342978	5.6155	1.95991e-08	7.04985e-07
ARHGAP4	200.996	1.92591	0.312138	6.17004	6.8272e-10	3.5267e-08
LOC102723522	5.685	1.92551	0.578214	3.33009	0.000868168	0.00636791
LYL1	39.9346	1.92546	0.329696	5.84011	5.21679e-09	2.14617e-07
C12orf74	6.82633	1.92411	0.552321	3.48367	0.000494586	0.00415884
P2RX5-TAX1BP3	4.83124	1.91976	0.599826	3.20053	0.00137176	0.00900998
43891	428.507	1.91975	0.411828	4.66152	3.13879e-06	6.18831e-05
LOC102723980	5.33474	1.91954	0.480704	3.99318	6.51931e-05	0.000819326
CCL8	12.6534	1.91899	0.439951	4.36184	1.28974e-05	0.000208657
OR6A2	4.53204	1.91515	0.553697	3.45885	0.000542496	0.00445697
BUB1	48.1528	1.91381	0.299719	6.38535	1.71001e-10	1.06803e-08
C1QTNF9	2.17035	1.91332	0.743426	2.57365	0.0100633	0.0403767
TMEM156	115.562	1.91309	0.340399	5.62016	1.90784e-08	6.89867e-07
USP6	17.0393	1.91216	0.623128	3.06865	0.00215027	0.0126989
HIST1H4L	45.3422	1.9119	0.32743	5.8391	5.2485e-09	2.15492e-07
LOC101927432	4.62338	1.91132	0.616467	3.10044	0.00193235	0.0117209
LOC101930357	6.2716	1.91003	0.534061	3.57643	0.000348314	0.00315426
DOCK10	1124.32	1.90971	0.278885	6.84766	7.50664e-12	7.18466e-10
NEK2	11.4532	1.90913	0.411374	4.64086	3.46959e-06	6.74003e-05
HIST1H2AD	6.39685	1.90912	0.514842	3.70817	0.000208763	0.00211129
CPNE5	130.395	1.90818	0.295882	6.44914	1.12483e-10	7.43074e-09
HLA-A	4233.54	1.90765	0.260756	7.31584	2.5578e-13	4.11866e-11
CEACAM21	40.8408	1.90508	0.324343	5.87367	4.2626e-09	1.80775e-07
HLA-DMA	596.767	1.90443	0.268764	7.08588	1.38161e-12	1.69502e-10
ABI3	47.912	1.90328	0.339355	5.60852	2.04063e-08	7.28932e-07
DBH-AS1	4.68442	1.90243	0.511781	3.71727	0.000201385	0.00204976
VNN1	51.4678	1.90079	0.36618	5.19086	2.0933e-07	5.69194e-06
ZNF804A	11.958	1.90002	0.570762	3.32891	0.000871867	0.00638641
CNTNAP4	9.50643	1.89966	0.405374	4.6862	2.78318e-06	5.56237e-05
RAB33A	9.99198	1.899	0.385371	4.92771	8.31977e-07	1.9032e-05
ADD2	18.5595	1.89865	0.358497	5.29615	1.1827e-07	3.44791e-06
HCK	130.148	1.89678	0.315728	6.00764	1.88238e-09	8.83775e-08
SOCS3	86.9294	1.89534	0.295226	6.41996	1.36309e-10	8.80711e-09
IGFLR1	63.3361	1.89401	0.288719	6.56003	5.37976e-11	3.96008e-09
ICAM1	201.039	1.89381	0.282657	6.70004	2.08367e-11	1.75292e-09
RP11-81H14.2	52.7239	1.89136	0.364952	5.18248	2.1895e-07	5.89907e-06
IRF1	632.998	1.88913	0.269235	7.01665	2.27247e-12	2.52161e-10
KIAA0226L	155.071	1.88831	0.30669	6.15705	7.41128e-10	3.79073e-08
GS1-122H1.2	1.80488	1.88652	0.76053	2.48053	0.0131186	0.0492327
AC007880.1	3.34329	1.8858	0.761703	2.47577	0.0132948	0.0497402
PNOC	36.3719	1.88449	0.355734	5.29746	1.17427e-07	3.43791e-06
LOC102724867	6.3909	1.88322	0.497426	3.78593	0.000153136	0.00163877
NCKAP1L	776.96	1.88297	0.28259	6.66327	2.67805e-11	2.14366e-09
MICB	50.8235	1.88285	0.270152	6.96959	3.17858e-12	3.35968e-10
CD8A	141.458	1.87331	0.309286	6.05687	1.38793e-09	6.69946e-08
CDX1	3.55866	1.87285	0.578383	3.23808	0.00120337	0.00812952
KIAA0125	434.516	1.87225	0.404547	4.62801	3.69193e-06	7.10466e-05
NCAPG	45.6785	1.86292	0.334853	5.56338	2.64599e-08	9.14372e-07
RUNX3	127.35	1.86179	0.254191	7.32439	2.39993e-13	3.95482e-11
ACTA2-AS1	5.55903	1.85853	0.583845	3.18326	0.00145629	0.00942995
HIST2H3D	9.37139	1.85634	0.437446	4.24359	2.19976e-05	0.000325246
CNR1	70.0799	1.85401	0.326597	5.67674	1.37287e-08	5.11684e-07
NOL4	8.40898	1.85347	0.419231	4.42112	9.81911e-06	0.000166982
CTRL	5.47747	1.85252	0.480895	3.85223	0.000117048	0.00131542
CYBB	1747.68	1.85195	0.298176	6.21094	5.26669e-10	2.81953e-08
LOC102724618	2.28701	1.85161	0.674826	2.74384	0.0060726	0.027587
AC011899.9	10.5907	1.85067	0.452694	4.08813	4.34866e-05	0.000582771
HAVCR1	3.9112	1.84949	0.637522	2.90105	0.0037191	0.0192309
LRMP	315.529	1.84912	0.276089	6.69756	2.11923e-11	1.77511e-09
DEPDC1B	12.9028	1.84908	0.37454	4.93695	7.93558e-07	1.82545e-05
SLFN12L	85.5949	1.84686	0.310558	5.94689	2.73285e-09	1.22984e-07
HIST1H2BB	53.3122	1.84623	0.336017	5.49443	3.91966e-08	1.29054e-06
GCK	1.77755	1.84404	0.740058	2.49175	0.0127116	0.0481742
ETS1	1247.43	1.84383	0.252846	7.29232	3.0466e-13	4.75708e-11
HCST	81.8565	1.84102	0.343268	5.36321	8.17571e-08	2.50014e-06
RHEBL1	8.04964	1.84099	0.380304	4.84083	1.29296e-06	2.832e-05
ITGB7	250.648	1.83992	0.267746	6.87188	6.33614e-12	6.27856e-10
TRPV2	134.46	1.83963	0.274718	6.69642	2.13589e-11	1.77511e-09
KIF20A	23.9151	1.83932	0.326807	5.62817	1.82131e-08	6.59736e-07
SPC25	4.39388	1.83932	0.65369	2.81374	0.00489686	0.0234567
CCR1	127.678	1.83906	0.309156	5.94866	2.70341e-09	1.22193e-07
IFI30	554.074	1.83623	0.256976	7.14553	8.96469e-13	1.18443e-10
SH2D3C	78.386	1.83607	0.291847	6.29121	3.14996e-10	1.8237e-08
AQP9	9.08074	1.83498	0.715783	2.5636	0.0103592	0.0412907
APOBEC3G	213.482	1.83412	0.236717	7.74814	9.3247e-15	2.63276e-12
IL23A	9.82915	1.83249	0.431688	4.24494	2.18654e-05	0.000324222
ZCCHC5	4.17829	1.83238	0.520417	3.52099	0.000429944	0.00372648
GZMB	24.9542	1.8322	0.469326	3.90389	9.46582e-05	0.00111231
TNFSF8	93.9604	1.83155	0.296521	6.17677	6.54258e-10	3.3967e-08
HCLS1	525.438	1.83062	0.279023	6.56082	5.35113e-11	3.96008e-09
PM20D1	2.93719	1.83048	0.678704	2.69702	0.00699624	0.0305927
CKAP2L	17.8193	1.82951	0.357945	5.11117	3.20172e-07	8.22271e-06
CHST11	212.902	1.8295	0.253175	7.22621	4.96658e-13	6.87022e-11
MYO1F	194.584	1.82901	0.266958	6.8513	7.31836e-12	7.08163e-10
ISG15	72.1596	1.8269	0.386441	4.72751	2.27286e-06	4.64741e-05
DCC	53.895	1.8268	0.448926	4.06925	4.71641e-05	0.000624341
CD38	132.516	1.82644	0.448866	4.06902	4.72116e-05	0.000624569
CECR1	716.273	1.82487	0.274114	6.65734	2.78835e-11	2.20194e-09
UTS2B	7.73393	1.82335	0.428878	4.25145	2.12392e-05	0.00031653
NDC80	35.4278	1.82224	0.286617	6.35774	2.04746e-10	1.25596e-08
CFP	29.0505	1.81931	0.389938	4.66565	3.07643e-06	6.07359e-05
TMEM163	25.7634	1.81869	0.42815	4.24778	2.159e-05	0.00032083
STK10	378.784	1.81819	0.234757	7.74501	9.55745e-15	2.66201e-12
CDC25C	6.64754	1.816	0.421791	4.30545	1.66645e-05	0.000259782
BTLA	214.555	1.8148	0.323646	5.60738	2.05415e-08	7.32494e-07
PTPN22	225.081	1.81141	0.273891	6.6136	3.75072e-11	2.89625e-09
LOC100507195	12.4271	1.81085	0.439656	4.11879	3.80868e-05	0.000520561
CASC5	82.5822	1.81056	0.292267	6.19488	5.833e-10	3.09059e-08
APOE	285.303	1.81043	0.433514	4.17618	2.9645e-05	0.000419651
BMP8A	27.9042	1.80974	0.471079	3.8417	0.000122186	0.00135793
SLCO1A2	76.0312	1.8086	0.588656	3.07242	0.0021233	0.0125793
LOC102724233	25.5423	1.80828	0.446359	4.05118	5.09595e-05	0.000664342
CD207	29.7156	1.80813	0.476675	3.79321	0.000148713	0.00159558
LOC339192	59.7655	1.80606	0.322917	5.59296	2.23228e-08	7.86486e-07
NABP1	419.195	1.80596	0.2609	6.92204	4.45196e-12	4.56514e-10
NME8	16.0652	1.80574	0.349269	5.17006	2.34025e-07	6.19669e-06
HS3ST3A1	6.35572	1.80504	0.476988	3.78424	0.000154179	0.00164823
PIK3R5	109.68	1.80323	0.315501	5.71544	1.09418e-08	4.17632e-07
LOC101928166	4.22674	1.8032	0.526235	3.4266	0.000611188	0.00486566
IL10RA	515.161	1.80198	0.255174	7.06178	1.64378e-12	1.94713e-10
GJD3	7.15116	1.80182	0.41337	4.35885	1.30746e-05	0.000211192
LOC102724141	15.8761	1.80017	0.436578	4.12337	3.73365e-05	0.000512702
ANAPC1P1	2.82383	1.79904	0.651069	2.76321	0.00572351	0.0263781
DNAH2	4.31215	1.7971	0.526204	3.41521	0.000637317	0.00502755
LMNB1	122.146	1.79562	0.264028	6.80086	1.03998e-11	9.52664e-10
SAMD14	3.46986	1.79537	0.556037	3.22887	0.00124279	0.00835497
TAP2	466.074	1.79333	0.252047	7.11505	1.1187e-12	1.43215e-10
MIR25	3.1605	1.79324	0.708014	2.53277	0.0113165	0.0440667
IGSF6	140.258	1.79214	0.306747	5.84241	5.1451e-09	2.12943e-07
CD300E	9.90038	1.78971	0.461704	3.87632	0.000106048	0.00122034
BUB1B	35.9739	1.78904	0.329945	5.42223	5.88585e-08	1.86636e-06
GPR171	53.751	1.78801	0.400734	4.46184	8.12583e-06	0.000142054
LCP1	2794.22	1.78799	0.282522	6.32867	2.47289e-10	1.46884e-08
SH2D1B	3.04549	1.78776	0.676086	2.64428	0.00818642	0.0343926
IL3RA	43.2747	1.78776	0.305876	5.84472	5.0742e-09	2.10431e-07
PREX1	432.385	1.78662	0.260085	6.86938	6.44834e-12	6.3289e-10
WAS	63.1005	1.78652	0.338202	5.28241	1.27498e-07	3.68565e-06
APOBR	27.3522	1.7858	0.327343	5.45545	4.88502e-08	1.57075e-06
AKNA	535.303	1.78561	0.286101	6.2412	4.34231e-10	2.37136e-08
APBB1IP	185.112	1.7842	0.240729	7.41168	1.24713e-13	2.23518e-11
LAT2	142.964	1.7841	0.284291	6.27563	3.48231e-10	1.96103e-08
RP11-960L18.1	3.22172	1.78389	0.602055	2.96301	0.00304651	0.0165219
MFNG	104.653	1.78327	0.236275	7.54741	4.43995e-14	9.898e-12
VAV1	204.469	1.78273	0.246559	7.23045	4.81395e-13	6.74968e-11
LST1	85.1123	1.78189	0.279351	6.37866	1.78648e-10	1.11242e-08
NUF2	17.9456	1.78086	0.3497	5.09254	3.53307e-07	9.02356e-06
COL4A3	110.823	1.77977	0.275901	6.45076	1.11291e-10	7.37562e-09
SHCBP1	33.9023	1.77924	0.299587	5.93897	2.86812e-09	1.27678e-07
LINC01010	5.33702	1.779	0.613846	2.89811	0.00375415	0.019349
CH25H	7.81807	1.77898	0.530945	3.3506	0.000806361	0.00601299
LOC102724297	4.48726	1.7775	0.560663	3.17035	0.00152253	0.00973351
NCF1B	13.9281	1.77668	0.376589	4.71783	2.38372e-06	4.84524e-05
LOC101928126	20.9595	1.7762	0.404446	4.39169	1.12472e-05	0.000187216
RP11-445H22.3	3.8255	1.77566	0.648156	2.73956	0.00615221	0.0278566
HLA-H	204.786	1.77546	0.404289	4.39156	1.12542e-05	0.000187216
POMC	4.80358	1.77505	0.527337	3.36607	0.000762467	0.0057607
LOC102723458	5.68399	1.77494	0.457827	3.87689	0.000105802	0.00121826
PLCG2	609.156	1.7746	0.279479	6.34967	2.15781e-10	1.30462e-08
IFNG-AS1	182.396	1.77221	0.321441	5.51333	3.52098e-08	1.17239e-06
SOCS1	7.76351	1.77124	0.42595	4.15833	3.20579e-05	0.000449486
FAM26F	45.7905	1.77084	0.369797	4.78869	1.67876e-06	3.55611e-05
CD1D	27.2198	1.77062	0.475384	3.7246	0.000195623	0.00200397
ADAMTS14	5.6639	1.77058	0.609672	2.90415	0.00368253	0.0190753
LY86	58.542	1.77047	0.318186	5.56427	2.63248e-08	9.119e-07
ICOSLG	4.78448	1.77004	0.531515	3.33018	0.000867886	0.00636791
UNQ6494	4.30691	1.76707	0.680743	2.5958	0.009437	0.0384627
ICAM4	7.27725	1.76558	0.511245	3.45349	0.000553373	0.00451527
LILRA5	6.40821	1.7654	0.579798	3.04484	0.002328	0.013501
SNX10	154.315	1.76485	0.300855	5.86611	4.46145e-09	1.87663e-07
IFNE	2.38791	1.76254	0.705079	2.49978	0.0124271	0.0474149
OTOA	2.91453	1.75983	0.581278	3.02751	0.00246576	0.0141133
HLA-DPB1	2028.36	1.75971	0.27775	6.33559	2.36432e-10	1.4166e-08
AMICA1	201.732	1.75783	0.425336	4.13279	3.58383e-05	0.000496748
HLA-DRB1	1258.28	1.7539	0.51972	3.3747	0.000738966	0.00562438
FCGR1A	14.2754	1.75265	0.407386	4.30218	1.69127e-05	0.000262688
PRF1	67.4348	1.75191	0.338116	5.18138	2.20246e-07	5.91851e-06
ANKLE1	3.95963	1.75046	0.592812	2.95281	0.00314895	0.0169195
PIM2	587.112	1.74841	0.229117	7.63109	2.32783e-14	5.71178e-12
NPL	156.295	1.7483	0.316725	5.51994	3.39125e-08	1.13654e-06
C14orf183	8.25723	1.74717	0.450607	3.87737	0.000105592	0.0012172
RHBDF2	122.704	1.74685	0.335909	5.20038	1.98877e-07	5.46542e-06
APOL1	357.209	1.7468	0.216584	8.06522	7.31024e-16	3.50398e-13
CSF2RB	431.354	1.7457	0.232303	7.51473	5.70271e-14	1.18726e-11
FPR3	243.727	1.74361	0.341312	5.10856	3.24629e-07	8.31171e-06
TNFRSF25	48.1137	1.74357	0.355473	4.90494	9.34574e-07	2.11443e-05
LOC101929216	3.21069	1.74291	0.690369	2.5246	0.0115829	0.0449005
LOC101928740	8.47724	1.74276	0.369462	4.71702	2.39321e-06	4.85496e-05
HOTAIRM1	8.27803	1.74248	0.443872	3.92564	8.64982e-05	0.00103532
STEAP1B	10.9703	1.74213	0.414219	4.20581	2.60153e-05	0.000374966
UPB1	5.35386	1.7421	0.596481	2.92063	0.00349321	0.0183295
BTK	244.903	1.74189	0.271904	6.40626	1.49129e-10	9.48674e-09
CENPA	5.02686	1.73802	0.528399	3.28923	0.00100463	0.00711073
FMNL3	451.11	1.73715	0.24924	6.96981	3.17379e-12	3.35968e-10
HIST1H4J	12.7077	1.73622	0.416485	4.16873	3.06296e-05	0.000431811
TNFRSF1B	258.838	1.73607	0.261581	6.63686	3.20428e-11	2.50164e-09
CD1C	81.0446	1.73459	0.4483	3.86926	0.000109168	0.00124726
MYBPC1	165.413	1.73432	0.56841	3.05118	0.00227945	0.0132829
TROAP	8.58755	1.73407	0.403491	4.29768	1.72597e-05	0.000267072
44077	12.4439	1.73159	0.398018	4.35054	1.35805e-05	0.000217997
LOC100240735	3.7952	1.73053	0.672671	2.57262	0.0100932	0.0404807
FPR1	23.8964	1.72935	0.470759	3.67353	0.000239226	0.00234794
RAB37	72.7822	1.72933	0.276194	6.26128	3.81819e-10	2.1155e-08
FOS	235.238	1.72782	0.534578	3.23212	0.00122878	0.00827657
SELE	54.9181	1.72767	0.355022	4.86638	1.13662e-06	2.51361e-05
PLAC8	101.169	1.72759	0.35052	4.92865	8.28003e-07	1.89622e-05
NUP210	482.547	1.72749	0.235886	7.3234	2.41767e-13	3.95482e-11
AC104653.1	7.49996	1.72736	0.392454	4.40144	1.07532e-05	0.000180338
CD300C	10.0668	1.72565	0.385405	4.4775	7.55226e-06	0.000133843
LOC101928970	10.008	1.72492	0.391215	4.40914	1.03783e-05	0.000175477
FGD2	189.29	1.72441	0.331916	5.19531	2.04379e-07	5.58681e-06
HLA-C	4408.27	1.7232	0.245344	7.02362	2.16199e-12	2.43587e-10
LRRC15	73.4469	1.72293	0.376708	4.57366	4.79271e-06	8.97033e-05
CCL5	399.647	1.72232	0.283075	6.08431	1.16992e-09	5.6871e-08
STAT4	158.141	1.72062	0.287301	5.9889	2.11262e-09	9.69784e-08
CD226	133.105	1.72009	0.287179	5.98961	2.10345e-09	9.69784e-08
FGD3	178.124	1.71567	0.277592	6.18056	6.38733e-10	3.32448e-08
LOC101927902	20.632	1.71301	0.341721	5.01287	5.36229e-07	1.30641e-05
ANXA2R	28.4359	1.71194	0.311639	5.49335	3.94389e-08	1.29645e-06
LILRB2	40.4952	1.71071	0.289148	5.91637	3.29121e-09	1.44947e-07
PPP2R2B	20.439	1.71067	0.360053	4.75116	2.02254e-06	4.17701e-05
TPX2	47.1133	1.71	0.294256	5.81124	6.20104e-09	2.5209e-07
XAF1	605.296	1.70966	0.365266	4.6806	2.86039e-06	5.70168e-05
HIST1H4A	44.085	1.70896	0.260383	6.56324	5.26507e-11	3.91763e-09
FYN	362.558	1.70884	0.243014	7.03185	2.03809e-12	2.33373e-10
SPP1	449.667	1.70784	0.652694	2.6166	0.00888091	0.0366749
DOK2	70.8005	1.70703	0.268955	6.34691	2.19678e-10	1.32391e-08
HLA-DRB5	482.78	1.70604	0.614656	2.7756	0.00550993	0.0256066
IRF7	86.6302	1.7058	0.277649	6.14372	8.06106e-10	4.08222e-08
PLEKHO1	237.761	1.70475	0.219032	7.7831	7.07685e-15	2.27908e-12
HOXB3	8.31596	1.70451	0.447142	3.812	0.000137846	0.00149692
LINC00649	52.6967	1.70412	0.270626	6.29695	3.03552e-10	1.77413e-08
NUSAP1	71.7568	1.70393	0.304857	5.58926	2.28041e-08	8.02075e-07
RCSD1	386.57	1.70327	0.270159	6.30472	2.88724e-10	1.70025e-08
MIR2909	2.43826	1.70257	0.628307	2.70977	0.00673297	0.0297414
OR1J2	5.19327	1.70223	0.631985	2.69347	0.00707125	0.0308587
TOX	103.995	1.69573	0.26706	6.34962	2.15843e-10	1.30462e-08
MIR4496	3.11649	1.69517	0.619926	2.73447	0.00624806	0.0281693
HK3	25.4986	1.69343	0.493341	3.43258	0.000597866	0.00478447
SELPLG	205.982	1.69068	0.242473	6.97263	3.11065e-12	3.32195e-10
VAMP1	111.263	1.69043	0.298558	5.66197	1.49649e-08	5.53755e-07
LOC644086	3.63871	1.69009	0.581746	2.90521	0.00367007	0.0190235
SELP	123.68	1.68915	0.310916	5.43281	5.54726e-08	1.7617e-06
IL10	11.6109	1.68819	0.333986	5.05468	4.31121e-07	1.07969e-05
C14orf182	13.2724	1.68347	0.384146	4.38238	1.17388e-05	0.000193869
LINC01136	3.29846	1.6833	0.569763	2.95438	0.00313295	0.0168511
BTN3A3	377.994	1.6828	0.237739	7.07834	1.4589e-12	1.76878e-10
HOXB2	10.4618	1.68237	0.394974	4.25944	2.0494e-05	0.000307648
KIF4A	21.964	1.68152	0.300581	5.59424	2.21592e-08	7.8206e-07
EGR3	22.4194	1.68062	0.349189	4.81291	1.48749e-06	3.19361e-05
TACC3	83.3301	1.68007	0.240515	6.98529	2.84271e-12	3.06759e-10
CENPF	196.067	1.67736	0.238638	7.0289	2.08171e-12	2.37051e-10
LOC102724653	38.5963	1.6769	0.486992	3.44339	0.000574476	0.0046442
LOC729162	9.05196	1.674	0.656053	2.55162	0.0107224	0.0423289
ODF3B	54.1691	1.67277	0.314062	5.32623	1.00269e-07	2.9736e-06
POU2AF1	402.064	1.67038	0.283633	5.88924	3.87978e-09	1.66596e-07
STAP1	90.1856	1.66924	0.296244	5.63467	1.75391e-08	6.37564e-07
BIRC5	20.748	1.66859	0.309166	5.39708	6.77359e-08	2.13472e-06
FCRL6	19.2761	1.66772	0.518916	3.21384	0.00130971	0.00869946
MCM10	13.291	1.6675	0.381302	4.37316	1.2246e-05	0.000200001
DPEP1	11.9234	1.6674	0.490474	3.39957	0.000674916	0.00524002
HIST1H2AM	79.5033	1.66615	0.287511	5.79508	6.82875e-09	2.74897e-07
POLQ	42.2542	1.66426	0.332993	4.99788	5.79653e-07	1.39408e-05
CENPM	12.8184	1.66391	0.321804	5.17057	2.33378e-07	6.19068e-06
ASAP1-IT1	16.0822	1.66325	0.437707	3.79992	0.000144742	0.00156111
PSMA8	2.89694	1.662	0.585501	2.83858	0.00453141	0.0221719
RHOH	267.527	1.6613	0.256545	6.47568	9.43874e-11	6.48473e-09
TYMS	29.648	1.65747	0.325732	5.08843	3.6104e-07	9.20075e-06
SAA2	357.792	1.65709	0.558876	2.96504	0.00302647	0.0164556
PTPRR	2.68814	1.65591	0.613959	2.6971	0.00699465	0.0305927
CXorf21	135.008	1.6531	0.256415	6.44699	1.14095e-10	7.51315e-09
TNRC6C-AS1	77.1438	1.65293	0.244401	6.76321	1.34971e-11	1.18884e-09
RELB	75.7103	1.65181	0.259784	6.35841	2.03847e-10	1.25418e-08
STAT1	4070.24	1.65151	0.254077	6.50003	8.03023e-11	5.68766e-09
TNFSF14	51.2843	1.65086	0.342159	4.82485	1.40111e-06	3.03026e-05
LOC100190986	4.67718	1.65042	0.539128	3.06128	0.00220392	0.012949
BIN2	213.753	1.65037	0.254057	6.49605	8.24555e-11	5.80031e-09
LOC100288637	20.4403	1.64829	0.344491	4.78473	1.71221e-06	3.61582e-05
LOC101929531	11.205	1.64822	0.447205	3.6856	0.000228163	0.00226416
TRIM61	10.1083	1.64769	0.533554	3.08814	0.00201413	0.0120994
SEPT7P9	4.54678	1.64641	0.468902	3.51121	0.000446077	0.00383247
IRF4	1141.16	1.6449	0.280509	5.86397	4.51919e-09	1.89705e-07
TNFRSF8	6.0038	1.64485	0.5079	3.23854	0.00120143	0.00812407
CCNB2	16.9894	1.64412	0.391664	4.19777	2.69554e-05	0.000387162
LGALS9	121.939	1.64066	0.278375	5.89372	3.77608e-09	1.62822e-07
KCNA2	30.5346	1.63972	0.410686	3.99264	6.53414e-05	0.00082069
GMFG	206.778	1.63833	0.252132	6.4979	8.14465e-11	5.74895e-09
TLR8	107.615	1.63787	0.376246	4.35319	1.34172e-05	0.000215544
BCL11B	274.05	1.63729	0.245552	6.66779	2.59679e-11	2.10718e-09
ANKRD44-IT1	68.8195	1.63489	0.379445	4.30863	1.64271e-05	0.000256306
HIST1H2BL	32.418	1.63482	0.349795	4.67364	2.95902e-06	5.8699e-05
LOC399900	5.94017	1.6336	0.450249	3.62821	0.000285392	0.00270571
HLA-L	34.7019	1.63338	0.390736	4.18025	2.91183e-05	0.000413902
KCNA3	978.279	1.63318	0.274928	5.94039	2.84346e-09	1.27406e-07
IPCEF1	116.957	1.63287	0.293446	5.56446	2.62968e-08	9.119e-07
NFAM1	52.6039	1.63191	0.32756	4.98204	6.29171e-07	1.49227e-05
RP3-395M20.9	7.86141	1.62964	0.468526	3.47822	0.00050476	0.00422568
HIST1H4K	24.9714	1.62919	0.364639	4.46797	7.89651e-06	0.000138751
LOC102723907	2.51466	1.62773	0.6371	2.5549	0.0106217	0.0419878
LINC00996	19.4407	1.62729	0.422786	3.84897	0.000118614	0.00132795
FANCA	45.3806	1.62717	0.372446	4.36887	1.24894e-05	0.000203332
TGFB1	79.6793	1.62704	0.224569	7.24515	4.3195e-13	6.28893e-11
ENPP2	561.953	1.62295	0.295987	5.48318	4.17756e-08	1.36025e-06
SIGLEC7	9.35751	1.62192	0.463654	3.49811	0.000468561	0.00399044
DNASE1L3	45.6212	1.61827	0.394515	4.10194	4.09702e-05	0.000554092
APOBEC3D	73.8464	1.61802	0.25906	6.24575	4.21782e-10	2.32442e-08
C12orf79	16.9548	1.61749	0.451044	3.5861	0.000335661	0.00306527
LAIR1	206.549	1.6161	0.272226	5.93663	2.90947e-09	1.29239e-07
RAD54L	7.46605	1.61545	0.402063	4.01791	5.87176e-05	0.000749368
HERC2P3	27.5237	1.61513	0.445357	3.62659	0.000287189	0.00272025
KLRG1	84.7011	1.61419	0.238047	6.78096	1.19381e-11	1.07258e-09
GPR65	137.808	1.61387	0.312716	5.16082	2.45865e-07	6.48021e-06
IQGAP3	20.965	1.61316	0.266625	6.05027	1.44602e-09	6.93114e-08
ST18	8.50585	1.61252	0.479138	3.36546	0.000764155	0.00577135
HIST1H2AL	50.5912	1.61189	0.246086	6.55009	5.75034e-11	4.2178e-09
MIR1537	3.59679	1.61094	0.539775	2.98446	0.00284075	0.0156846
UNC13D	114.372	1.61028	0.291623	5.52179	3.35555e-08	1.1264e-06
SLC7A7	163.719	1.6094	0.299338	5.37651	7.59431e-08	2.34771e-06
C1orf228	11.2355	1.60913	0.39872	4.03575	5.44285e-05	0.000703339
GABRR2	14.6049	1.60856	0.457444	3.51641	0.000437421	0.00377542
IL2RA	33.0488	1.60834	0.481922	3.33734	0.000845843	0.00623968
LOC102724420	15.0772	1.60799	0.364962	4.40591	1.05341e-05	0.00017753
MEI1	208.971	1.60553	0.301829	5.31933	1.04147e-07	3.07533e-06
LRRC55	9.27768	1.60387	0.551579	2.90778	0.0036401	0.018903
CCDC141	227.797	1.60341	0.403232	3.9764	6.99655e-05	0.000867143
MIR3679	2.75273	1.60139	0.626713	2.55522	0.0106119	0.0419652
PBX4	12.7267	1.59772	0.409339	3.90317	9.49419e-05	0.00111501
BTN1A1	7.03481	1.59699	0.524174	3.04669	0.00231377	0.0134373
CYBA	422.536	1.59576	0.235466	6.77702	1.22682e-11	1.09463e-09
SPI1	62.7142	1.59148	0.255005	6.24096	4.34901e-10	2.37136e-08
GAB3	151.051	1.58971	0.254066	6.2571	3.92212e-10	2.16726e-08
LOC101928767	12.5477	1.58789	0.401184	3.95801	7.55754e-05	0.000927746
RGS16	47.3405	1.58722	0.276922	5.73165	9.94556e-09	3.83872e-07
GRAP2	115.171	1.58665	0.247383	6.41374	1.41992e-10	9.06065e-09
CD244	27.3705	1.58631	0.268446	5.90921	3.43746e-09	1.50105e-07
CYTH4	341.552	1.58585	0.257584	6.15664	7.43027e-10	3.79073e-08
CDCA2	22.054	1.58506	0.336495	4.71051	2.47099e-06	5.0029e-05
GPRIN3	722.443	1.584	0.216381	7.32044	2.47163e-13	4.01125e-11
LOC102724098	14.8394	1.58269	0.386828	4.09147	4.28647e-05	0.000575185
CD300LF	18.7291	1.58108	0.4364	3.62301	0.000291192	0.00275183
RSAD2	181.195	1.58034	0.441405	3.58024	0.000343273	0.00312028
TNFRSF13B	35.2159	1.5802	0.406855	3.88394	0.000102777	0.001189
TARP	8.70389	1.57973	0.442343	3.57127	0.000355249	0.00320019
IL2RG	313.343	1.57853	0.244242	6.46299	1.02656e-10	6.89198e-09
IGLL5	13084.8	1.57711	0.337839	4.66825	3.03779e-06	6.00306e-05
PARP14	2872.6	1.57255	0.242889	6.47436	9.52129e-11	6.5065e-09
FAS	258.463	1.57137	0.254176	6.18223	6.32009e-10	3.30618e-08
HLA-DPA1	3999.36	1.57127	0.272456	5.76707	8.06603e-09	3.20326e-07
GCSAM	58.772	1.57004	0.329062	4.77127	1.83071e-06	3.83463e-05
WNT10B	8.60265	1.5685	0.472605	3.31885	0.000903894	0.00656454
HHEX	59.1361	1.56841	0.328047	4.78106	1.74375e-06	3.6749e-05
PKHD1	4.11358	1.56828	0.5304	2.95678	0.00310866	0.0167627
SERPINB9	235.829	1.56817	0.249417	6.28734	3.22942e-10	1.86022e-08
CDCA3	9.91144	1.56622	0.388168	4.03491	5.46237e-05	0.00070542
CD86	159.463	1.5659	0.294457	5.31792	1.04962e-07	3.09497e-06
NRROS	38.1811	1.56583	0.281522	5.56201	2.66684e-08	9.19168e-07
IL18RAP	22.6381	1.56541	0.426668	3.66892	0.000243582	0.00238502
GIMAP7	306.775	1.56486	0.223518	7.00106	2.54037e-12	2.79997e-10
RASGEF1A	27.8064	1.56404	0.313206	4.99365	5.92478e-07	1.41501e-05
MPEG1	1009.81	1.56369	0.276914	5.64684	1.63428e-08	5.98376e-07
BATF2	42.1737	1.56265	0.290074	5.38708	7.16123e-08	2.23298e-06
SAP25	7.58525	1.56228	0.424465	3.6806	0.000232688	0.00230021
TRANK1	894.036	1.55951	0.208426	7.48235	7.30028e-14	1.44679e-11
C19orf38	18.5798	1.55894	0.303934	5.12918	2.91e-07	7.5539e-06
TRNAE6	4.30654	1.55844	0.619229	2.51674	0.0118445	0.0457082
CYP2C8	2.893	1.55797	0.625028	2.49264	0.0126798	0.0480967
LOC101927609	2.58328	1.55755	0.62262	2.50161	0.0123631	0.0472495
PTPN6	437.138	1.55539	0.228351	6.81142	9.66391e-12	9.01279e-10
RAB39A	18.0618	1.55471	0.30643	5.07361	3.90329e-07	9.87125e-06
HCG17	3.92064	1.55377	0.50749	3.06168	0.00220099	0.0129355
PTGDR	44.3138	1.55352	0.287903	5.39598	6.81489e-08	2.14118e-06
CD274	89.5615	1.55346	0.257172	6.04056	1.53583e-09	7.32755e-08
STAMBPL1	168.645	1.55192	0.2535	6.12196	9.24303e-10	4.63523e-08
TMEM119	90.9159	1.54597	0.353508	4.37323	1.22424e-05	0.000200001
SLAMF7	1156.13	1.54519	0.305199	5.0629	4.12937e-07	1.04174e-05
PPP1R18	287.626	1.54475	0.233725	6.6093	3.86152e-11	2.95873e-09
LOC101929107	4.67143	1.54468	0.567232	2.7232	0.00646537	0.0289314
CALCR	4.88935	1.54435	0.475018	3.25114	0.00114943	0.00786402
HLA-DQA1	514.857	1.54256	0.569338	2.70939	0.00674069	0.0297563
THEMIS2	195.936	1.54242	0.281169	5.48574	4.11741e-08	1.34278e-06
PILRA	20.1979	1.54239	0.380959	4.0487	5.15026e-05	0.000670151
NLRP3	59.1091	1.54238	0.242747	6.35385	2.09993e-10	1.27674e-08
NAIP	67.389	1.5393	0.270264	5.69554	1.22981e-08	4.63394e-07
CARD9	11.8705	1.53921	0.39789	3.86843	0.000109538	0.00125011
CLEC12A	43.9571	1.53887	0.443807	3.46744	0.000525443	0.00435636
FAM131B	10.7886	1.53869	0.353347	4.3546	1.33307e-05	0.000214824
FMNL1	212.03	1.5384	0.239302	6.42871	1.28695e-10	8.34132e-09
SLC16A6	35.8621	1.53679	0.345178	4.45218	8.50045e-06	0.000147477
SLC15A3	94.8659	1.53653	0.296208	5.18734	2.13314e-07	5.78501e-06
LOC100128108	4.33122	1.53621	0.529758	2.89984	0.00373354	0.0192717
ANKRD44	1203.82	1.5333	0.244275	6.27694	3.45298e-10	1.94985e-08
LOC101929545	6.53173	1.53069	0.505493	3.02812	0.00246083	0.0140968
CCDC64	77.0378	1.52967	0.207758	7.36276	1.80143e-13	3.06853e-11
NLRC4	30.038	1.52681	0.347788	4.39006	1.13319e-05	0.000188205
ICAM2	152.961	1.52411	0.206079	7.39576	1.40598e-13	2.49816e-11
LRP8	63.5317	1.52397	0.263862	5.77564	7.66609e-09	3.06213e-07
PIK3CG	562.866	1.52293	0.233752	6.51515	7.26172e-11	5.16108e-09
PLD4	40.9255	1.52232	0.361527	4.2108	2.54469e-05	0.000367802
DDX12P	32.1323	1.52152	0.345231	4.40724	1.04694e-05	0.000176728
C1orf220	28.9405	1.52005	0.342131	4.44289	8.87581e-06	0.000153344
MEFV	9.00185	1.51972	0.509423	2.98322	0.00285231	0.0157358
GPR35	7.98212	1.51919	0.523714	2.9008	0.00372215	0.019237
C15orf53	6.37792	1.51868	0.512219	2.96489	0.00302789	0.0164577
MAP7D2	4.59008	1.51076	0.482519	3.13098	0.00174222	0.0108029
LAG3	10.2284	1.50984	0.358255	4.21442	2.50418e-05	0.00036322
ITPKB-IT1	10.3744	1.50883	0.365227	4.13121	3.60865e-05	0.000499745
ASF1B	13.1894	1.50877	0.36864	4.09279	4.26207e-05	0.000572657
PAQR8	109.347	1.50642	0.257525	5.84959	4.92798e-09	2.05193e-07
TUBB3	4.92043	1.50456	0.490455	3.06768	0.00215725	0.0127256
PACSIN1	10.1748	1.50384	0.454141	3.31139	0.000928347	0.00671139
OR52N4	5.81161	1.50358	0.537459	2.79758	0.00514873	0.0242982
VCAM1	781.386	1.50354	0.301456	4.98761	6.11306e-07	1.45492e-05
C22orf34	17.2909	1.50098	0.477318	3.14462	0.00166303	0.0104089
GBP1P1	44.997	1.50081	0.28565	5.25401	1.48826e-07	4.22513e-06
PLXNC1	792.332	1.5005	0.241934	6.20211	5.57125e-10	2.96716e-08
LOC642846	32.5638	1.49863	0.497669	3.0113	0.0026013	0.0146852
EXO1	13.087	1.49844	0.387195	3.86998	0.000108844	0.00124494
IL4R	223.81	1.49829	0.277792	5.39357	6.90712e-08	2.16357e-06
TICRR	7.83128	1.49829	0.485724	3.08465	0.00203791	0.0121975
P2RY6	19.4098	1.4974	0.375458	3.9882	6.65778e-05	0.000833679
GNLY	16.3517	1.49711	0.367451	4.07432	4.61498e-05	0.000612882
LOC102724248	6.60085	1.49449	0.427276	3.49772	0.000469254	0.00399331
PTAFR	171.214	1.49384	0.303824	4.91678	8.79791e-07	2.00148e-05
GZMH	46.4486	1.49332	0.309228	4.8292	1.37086e-06	2.98042e-05
KIF15	34.2105	1.49306	0.310785	4.80417	1.55394e-06	3.32244e-05
CHN1	85.9194	1.49299	0.266302	5.60636	2.06631e-08	7.35556e-07
CTSW	61.8676	1.49274	0.339694	4.39437	1.11093e-05	0.000185554
ADCY7	439.557	1.49233	0.287915	5.18323	2.18081e-07	5.89104e-06
HOXB4	7.66806	1.49227	0.466874	3.1963	0.001392	0.00911392
FOSB	31.8062	1.48934	0.541321	2.7513	0.00593589	0.0271454
ST8SIA4	576.04	1.48806	0.198357	7.50195	6.28766e-14	1.2582e-11
TMEM86B	14.7557	1.48791	0.335298	4.43756	9.09862e-06	0.000156146
EVI2B	498.916	1.48779	0.262749	5.66239	1.49277e-08	5.53371e-07
KLHL6	512.259	1.48633	0.289827	5.12833	2.92322e-07	7.57347e-06
BLNK	188.541	1.48624	0.213477	6.96203	3.35396e-12	3.50906e-10
HORMAD1	8.11915	1.48606	0.497767	2.98545	0.00283161	0.0156509
PRR11	36.9605	1.48331	0.284028	5.2224	1.76621e-07	4.93271e-06
CENPK	33.2034	1.48326	0.265862	5.57905	2.4183e-08	8.43377e-07
TNFSF13B	196.565	1.48017	0.248198	5.96369	2.46605e-09	1.12202e-07
CYSLTR2	28.4041	1.47969	0.380729	3.88646	0.000101715	0.00117977
HTRA4	5.60086	1.4794	0.572176	2.58557	0.00972185	0.0393205
IL6R	304.705	1.47853	0.285943	5.17073	2.33185e-07	6.19068e-06
TMEM140	121.832	1.47828	0.226347	6.53104	6.53151e-11	4.70703e-09
CENPE	112.817	1.47708	0.281208	5.25263	1.49945e-07	4.24221e-06
LOC101929272	27.1759	1.47662	0.348538	4.23663	2.26903e-05	0.000333335
APOBEC3H	6.97082	1.47316	0.534097	2.75822	0.00581166	0.0267256
UBE2T	15.8929	1.47221	0.346019	4.25472	2.09315e-05	0.000312849
LOC102724364	10.4227	1.47121	0.332057	4.43059	9.39773e-06	0.000160478
CLEC2D	725.654	1.47104	0.253355	5.80624	6.38907e-09	2.59223e-07
C11orf82	55.1911	1.47024	0.280714	5.23751	1.62761e-07	4.57661e-06
IL7	35.6669	1.469	0.302036	4.86365	1.15243e-06	2.53769e-05
LOC101927933	5.28684	1.46749	0.480801	3.05218	0.00227187	0.01325
CLEC10A	185.491	1.46734	0.437323	3.35529	0.000792818	0.00593994
ACSL5	379.868	1.46398	0.254553	5.75116	8.86313e-09	3.48622e-07
BATF3	8.55249	1.46269	0.370974	3.94283	8.05243e-05	0.000978012
IER5	109.838	1.46226	0.236328	6.18741	6.11608e-10	3.21578e-08
LOC101928044	4.12333	1.461	0.50692	2.88211	0.00395019	0.0200733
TMEM244	4.90733	1.45995	0.480289	3.03973	0.00236787	0.0136795
SAMD9L	1533.95	1.45753	0.252002	5.7838	7.30338e-09	2.9286e-07
HLA-E	6875.43	1.45482	0.228546	6.36555	1.94588e-10	1.20079e-08
IFI44	445.429	1.45164	0.390662	3.71584	0.000202529	0.00205936
KCNAB3	7.74675	1.45131	0.344906	4.20784	2.57826e-05	0.000371872
PSMB8	594.174	1.45097	0.208499	6.95912	3.42407e-12	3.54641e-10
CDK5R1	30.0658	1.44996	0.271315	5.3442	9.08179e-08	2.73013e-06
FCGR1B	3.80307	1.44917	0.512615	2.82701	0.00469851	0.0227968
CCDC88B	156.214	1.44895	0.244967	5.9149	3.32082e-09	1.45629e-07
RBM38	83.1998	1.44836	0.263573	5.49508	3.90529e-08	1.28787e-06
THY1	134.44	1.44134	0.322982	4.4626	8.09703e-06	0.000141808
RAD51	9.83896	1.44042	0.364749	3.94908	7.84529e-05	0.00095537
GIMAP4	502.808	1.43884	0.224765	6.40151	1.53849e-10	9.69718e-09
IL16	1003.2	1.43879	0.251835	5.71323	1.10851e-08	4.22321e-07
PTTG2	3.2697	1.43685	0.563846	2.54831	0.0108248	0.0426514
SH2B2	14.4032	1.4367	0.324896	4.42203	9.77798e-06	0.000166419
LRRTM2	9.26759	1.43669	0.365269	3.93323	8.38129e-05	0.00100962
LOC100996246	9.20562	1.43379	0.435827	3.28981	0.00100256	0.00710096
CD68	502.944	1.43375	0.26913	5.32736	9.96515e-08	2.96809e-06
SLCO2B1	508.821	1.4331	0.254143	5.63894	1.711e-08	6.24295e-07
PRDM1	493.778	1.43185	0.268755	5.3277	9.94648e-08	2.96681e-06
CD300LB	6.80063	1.43058	0.410331	3.4864	0.00048956	0.00412861
LILRA1	9.44438	1.43	0.425662	3.35947	0.000780913	0.00586354
MICAL1	220.377	1.42983	0.238108	6.00496	1.91381e-09	8.96489e-08
FAM64A	4.34484	1.42788	0.490073	2.91361	0.00357281	0.0186459
JAKMIP2	33.0712	1.42705	0.334645	4.26436	2.00476e-05	0.000301387
B2M	60434.5	1.42679	0.247719	5.75969	8.42685e-09	3.34011e-07
ESCO2	21.6357	1.42618	0.275151	5.18326	2.18039e-07	5.89104e-06
LOC102724476	10.1966	1.42613	0.359477	3.96724	7.27104e-05	0.000895242
SKA1	8.526	1.42603	0.442962	3.2193	0.00128505	0.0085688
NFKBIE	123.669	1.42596	0.215657	6.61217	3.78729e-11	2.91268e-09
CCL13	42.7322	1.425	0.48207	2.956	0.00311656	0.0167936
TVP23A	13.5916	1.42388	0.441546	3.22476	0.00126078	0.00843973
SYNGR3	5.57279	1.42059	0.466165	3.0474	0.00230827	0.013413
STRA6	7.98901	1.42047	0.454482	3.12546	0.00177526	0.0109583
LINC00896	4.87069	1.41828	0.513172	2.76374	0.00571427	0.0263424
IKBKE	133.469	1.41809	0.19031	7.45147	9.2309e-14	1.77811e-11
PLCB2	199.12	1.4172	0.317707	4.46073	8.16822e-06	0.000142674
C12orf55	295.508	1.41681	0.305559	4.63679	3.53862e-06	6.84188e-05
NCAPH	32.0194	1.41229	0.312746	4.51578	6.30827e-06	0.000114635
SPAG5-AS1	3.65514	1.40999	0.561487	2.51118	0.0120328	0.0463135
GIMAP5	7.17833	1.40761	0.44149	3.18831	0.00143105	0.0093104
VIM-AS1	47.5391	1.40546	0.287981	4.8804	1.05873e-06	2.36419e-05
PBK	8.82019	1.40525	0.376292	3.73448	0.000188104	0.00194239
DDX11	111.734	1.40229	0.320036	4.38166	1.17777e-05	0.000194355
HAVCR2	121.898	1.39866	0.266161	5.25492	1.48087e-07	4.20997e-06
NFKBID	39.7362	1.39827	0.301449	4.63849	3.50964e-06	6.805e-05
PTTG1	50.3057	1.39502	0.251341	5.55033	2.85126e-08	9.7297e-07
GPR52	45.3202	1.39478	0.30968	4.50394	6.67038e-06	0.000120599
LOC100505812	62.7221	1.394	0.313811	4.44216	8.90589e-06	0.000153658
TRIM22	1247.43	1.39336	0.21564	6.46152	1.03655e-10	6.91403e-09
CDCA5	14.9185	1.39163	0.374057	3.72036	0.000198943	0.0020279
LINC00944	9.3151	1.38995	0.406989	3.41519	0.000637378	0.00502755
EGR1	72.0918	1.38799	0.360309	3.85223	0.000117046	0.00131542
CLEC4A	47.1555	1.38721	0.259156	5.35281	8.66003e-08	2.62202e-06
RARRES3	452.617	1.38617	0.241535	5.73899	9.52412e-09	3.71081e-07
PLEKHG1	233.41	1.38439	0.289991	4.77389	1.807e-06	3.79654e-05
LOC102723797	27.2848	1.38347	0.351465	3.93631	8.27456e-05	0.000999104
SARDH	27.9962	1.38324	0.308963	4.47703	7.56895e-06	0.000134024
C2	272.076	1.38295	0.241059	5.73698	9.63795e-09	3.73398e-07
TGM2	115.513	1.38276	0.253204	5.46106	4.73311e-08	1.52906e-06
SP110	263.352	1.38224	0.203232	6.80128	1.03696e-11	9.52664e-10
LOC100129215	6.41273	1.37849	0.416686	3.30821	0.000938928	0.00676549
TLR7	208.158	1.37761	0.206707	6.66459	2.65413e-11	2.14366e-09
GSG2	6.66459	1.3774	0.403889	3.41033	0.00064884	0.00508682
CDKN2D	32.0381	1.37601	0.250748	5.48762	4.07385e-08	1.33068e-06
E2F3	95.3965	1.37489	0.202401	6.79293	1.0988e-11	9.97685e-10
CHST2	89.8452	1.37438	0.255293	5.38356	7.30282e-08	2.27369e-06
MAL	18.7636	1.37246	0.265198	5.17522	2.27638e-07	6.08073e-06
LOC728392	22.0261	1.37213	0.319432	4.29554	1.74271e-05	0.000269057
ANO9	68.4541	1.37035	0.205717	6.66137	2.71291e-11	2.15891e-09
RAB3C	21.9648	1.36832	0.384166	3.56178	0.000368348	0.00329658
PMAIP1	28.5601	1.36831	0.356779	3.83518	0.000125475	0.0013852
EMBP1	32.5504	1.36603	0.338454	4.03608	5.43517e-05	0.000702787
UBE2L6	525.311	1.36572	0.210624	6.48419	8.92124e-11	6.1911e-09
SAMD9	1000.55	1.36565	0.207793	6.57217	4.95864e-11	3.73002e-09
C3orf20	9.59158	1.36525	0.428236	3.18808	0.00143221	0.00931386
ARID5A	103.835	1.36465	0.237202	5.75309	8.76278e-09	3.45996e-07
BTN3A1	843.157	1.364	0.202249	6.74415	1.53922e-11	1.33642e-09
HMOX1	81.728	1.36332	0.305261	4.46609	7.96622e-06	0.000139738
PLEKHO2	280.041	1.36323	0.246538	5.5295	3.21136e-08	1.08507e-06
ADA	50.2959	1.36302	0.262076	5.20087	1.98353e-07	5.45829e-06
TLR6	340.032	1.36118	0.199707	6.81588	9.36911e-12	8.77758e-10
CDKN3	18.3234	1.36093	0.344091	3.95515	7.64862e-05	0.000936695
ST6GALNAC4	102.067	1.36028	0.216895	6.2716	3.57348e-10	2.00689e-08
LIME1	70.8644	1.35889	0.329487	4.12426	3.71932e-05	0.000511782
GINS4	17.8843	1.35883	0.302948	4.48534	7.27974e-06	0.000130133
ADAMTS6	32.7781	1.35869	0.386659	3.51393	0.000441535	0.00380258
MIR1200	3.69735	1.35789	0.522223	2.60022	0.00931652	0.0380998
SKAP1	120.057	1.35695	0.17016	7.97454	1.52948e-15	5.94795e-13
MIR146A	12.4126	1.35589	0.32082	4.22633	2.37536e-05	0.000346978
ERAP2	882.875	1.35468	0.499743	2.71075	0.00671322	0.0296806
HIST1H1D	573.134	1.35219	0.225346	6.00051	1.96703e-09	9.17251e-08
OSBPL3	389.097	1.35144	0.233022	5.79964	6.64577e-09	2.68055e-07
SH3BP1	78.6153	1.35121	0.223667	6.04116	1.53013e-09	7.31728e-08
LINC00582	15.9005	1.35072	0.382379	3.53242	0.000411783	0.00360546
FBLN7	28.6035	1.34723	0.374157	3.60072	0.000317338	0.00293434
TENM4	72.1628	1.34598	0.298687	4.50631	6.59632e-06	0.000119365
LOC102724614	24.6592	1.345	0.302119	4.4519	8.51149e-06	0.000147544
EVL	449.421	1.34441	0.208838	6.43757	1.21398e-10	7.94326e-09
CLNK	38.7713	1.33956	0.337494	3.96915	7.21309e-05	0.000889169
EVI2A	471.891	1.33795	0.263685	5.07404	3.89455e-07	9.86125e-06
CPXM1	18.2953	1.33763	0.45152	2.96251	0.00305146	0.016539
IL12A	5.34771	1.33743	0.509879	2.62303	0.00871503	0.0361274
ALOX5	202.675	1.33644	0.276748	4.82908	1.37167e-06	2.98042e-05
C5AR2	5.17999	1.33609	0.458382	2.91481	0.00355906	0.0185899
LOC101929270	4.39364	1.33606	0.473947	2.819	0.00481732	0.0231769
NCF4	119.243	1.33602	0.269699	4.95372	7.28074e-07	1.68611e-05
RAMP3	125.112	1.33558	0.248248	5.38002	7.44789e-08	2.31187e-06
CCDC150	11.3506	1.33508	0.35747	3.73481	0.000187859	0.00194083
ST8SIA1	235.78	1.33289	0.1794	7.42973	1.08823e-13	2.00263e-11
IFIT3	307.525	1.33221	0.293858	4.53352	5.80084e-06	0.000106751
LOC102724740	3.4658	1.3311	0.516156	2.57886	0.00991258	0.039913
FLI1	394.977	1.33088	0.196278	6.78059	1.1969e-11	1.07258e-09
CD163	825.483	1.32945	0.286098	4.64683	3.37075e-06	6.57902e-05
PDCD1LG2	119.349	1.32829	0.27713	4.79303	1.64284e-06	3.49438e-05
GPR141	25.8312	1.32822	0.300355	4.42217	9.7716e-06	0.000166419
ASAP1-IT2	5.15102	1.32685	0.485693	2.73187	0.00629752	0.0283217
SYT11	151.442	1.32643	0.252504	5.25311	1.4955e-07	4.23986e-06
MORN3	7.58895	1.32559	0.381217	3.47727	0.000506542	0.00423543
GMIP	117.187	1.32552	0.247608	5.3533	8.63669e-08	2.62202e-06
DAPP1	363.071	1.32434	0.200495	6.60534	3.96599e-11	3.01635e-09
RENBP	31.3143	1.32309	0.313582	4.21928	2.45084e-05	0.000356991
AC008697.1	5.02346	1.32239	0.52719	2.50837	0.012129	0.0466054
PIM1	135.128	1.32081	0.24277	5.4406	5.31018e-08	1.69424e-06
CKS2	40.589	1.32076	0.257984	5.11956	3.06255e-07	7.90016e-06
FSCN1	91.1399	1.31917	0.266031	4.95872	7.09594e-07	1.64886e-05
LOC101928429	11.0598	1.318	0.470033	2.80405	0.00504652	0.0239553
HLA-J	15.8601	1.31638	0.414283	3.17748	0.00148559	0.0095656
ELMO1	464.796	1.316	0.216283	6.08462	1.1677e-09	5.6871e-08
SYNDIG1	11.9563	1.3155	0.479553	2.74317	0.00608492	0.0276126
TRIM69	113.158	1.31538	0.225341	5.83729	5.30568e-09	2.17406e-07
RFTN1	365.402	1.31349	0.279426	4.70068	2.59302e-06	5.22943e-05
A2M-AS1	78.2609	1.3133	0.222809	5.89428	3.76329e-09	1.6261e-07
LILRB3	17.6847	1.31225	0.501202	2.6182	0.00883956	0.0365481
LOC100132249	3.56336	1.3093	0.487086	2.68802	0.00718776	0.0312174
ZBED2	11.7904	1.30907	0.354747	3.69016	0.000224117	0.00223261
STX11	72.8802	1.30767	0.35695	3.66346	0.000248834	0.00242607
REM1	7.40258	1.30734	0.48228	2.71074	0.00671331	0.0296806
MNDA	143.337	1.30708	0.315762	4.13946	3.48118e-05	0.000484181
HIST1H3I	66.4718	1.30701	0.262194	4.98489	6.19967e-07	1.47214e-05
RNU5F-1	30.8691	1.30599	0.31155	4.1919	2.76633e-05	0.000395127
TMEM26	7.0478	1.30434	0.489823	2.66289	0.00774726	0.0329983
TNFAIP8L1	45.6998	1.30217	0.254576	5.11505	3.13658e-07	8.07091e-06
RAD51AP1	42.603	1.30184	0.249609	5.2155	1.8332e-07	5.08533e-06
CFB	668.582	1.30142	0.422385	3.08111	0.00206231	0.0123064
NUGGC	151.86	1.30141	0.277285	4.6934	2.68695e-06	5.38199e-05
SNORD95	19.5561	1.30045	0.412024	3.15624	0.00159818	0.010095
C1orf54	69.8414	1.29999	0.234042	5.5545	2.78406e-08	9.53001e-07
PLA2G4C	44.7899	1.29887	0.26808	4.84507	1.26568e-06	2.7752e-05
TRPM2	63.4455	1.29802	0.332826	3.89999	9.61957e-05	0.00112845
BTN3A2	750.188	1.29784	0.207177	6.26441	3.74242e-10	2.08473e-08
FOXM1	15.4277	1.2968	0.380156	3.41124	0.000646692	0.0050787
GPR85	40.8918	1.29665	0.438395	2.95771	0.00309933	0.0167314
BIRC3	1851.54	1.29618	0.232297	5.57984	2.40734e-08	8.42406e-07
TXK	59.8364	1.29581	0.28353	4.57028	4.87074e-06	9.06873e-05
KCNIP1	6.95218	1.29429	0.464074	2.78898	0.00528739	0.0248073
MIR4435-1HG	30.491	1.29427	0.344214	3.76008	0.000169857	0.0017871
EMR4P	22.973	1.29421	0.371426	3.48444	0.000493173	0.00415059
ABCB4	66.7312	1.29409	0.299522	4.32052	1.55659e-05	0.000244534
OAS3	374.381	1.29375	0.254667	5.08016	3.77112e-07	9.58403e-06
CTSC	1220.36	1.29306	0.245029	5.27718	1.31186e-07	3.78165e-06
LRRC25	30.9093	1.29202	0.347077	3.72258	0.0001972	0.00201412
SNORD31	12.5977	1.29193	0.337255	3.83072	0.000127768	0.00140524
CTSS	2210.81	1.28885	0.263846	4.88486	1.03502e-06	2.31627e-05
LOC646976	5.7539	1.2881	0.460751	2.79565	0.00517949	0.0244066
SLC16A1-AS1	14.019	1.28796	0.335134	3.84313	0.000121475	0.00135223
CCL21	93.5001	1.28776	0.514926	2.50086	0.0123893	0.0473087
DTL	29.6994	1.28747	0.295624	4.35511	1.32998e-05	0.000214493
CDK1	63.4642	1.28738	0.240405	5.35506	8.55299e-08	2.60393e-06
MATK	22.3968	1.28738	0.375718	3.42644	0.000611544	0.00486576
PITPNM1	114.072	1.28717	0.204936	6.28084	3.36748e-10	1.91163e-08
CORO7	25.8693	1.28318	0.3055	4.20027	2.66597e-05	0.00038345
SNORD58C	5.64977	1.28284	0.412483	3.11004	0.00187059	0.0114101
TPST2	171.411	1.28261	0.215691	5.94651	2.73926e-09	1.23004e-07
TSHR	15.6277	1.28258	0.419866	3.05474	0.00225253	0.0131595
IL15	75.9053	1.28195	0.201295	6.36852	1.90866e-10	1.18136e-08
WIPF1	969.906	1.28164	0.19451	6.58908	4.42568e-11	3.35359e-09
EZH2	98.2786	1.28115	0.215014	5.95843	2.54665e-09	1.15361e-07
KIAA0101	20.4153	1.28015	0.288852	4.43184	9.34343e-06	0.000159948
OAS2	655.647	1.27953	0.242984	5.2659	1.39506e-07	3.99721e-06
HIST1H3D	224.23	1.27855	0.206443	6.19325	5.89373e-10	3.11476e-08
MX1	623.811	1.27754	0.372702	3.42778	0.000608533	0.0048539
ZMYND15	13.2274	1.27741	0.35125	3.63675	0.000276096	0.00263577
KCTD17	29.2648	1.27469	0.274859	4.63761	3.52458e-06	6.82755e-05
PSMB10	353.067	1.27204	0.196014	6.48955	8.6091e-11	6.02455e-09
CMPK2	152.535	1.27153	0.337723	3.76501	0.00016654	0.00175938
CDKN1A	167.296	1.27052	0.25551	4.97247	6.61063e-07	1.55894e-05
C3orf80	7.26881	1.26938	0.460164	2.75854	0.00580597	0.0267114
IL12RB2	24.671	1.26864	0.395678	3.20625	0.00134478	0.00886666
PASK	132.812	1.26747	0.214063	5.92098	3.20028e-09	1.41244e-07
CACNA1C-AS1	4.02121	1.2648	0.465507	2.71703	0.00658708	0.0292852
CSF2RA	124.557	1.26474	0.26528	4.76755	1.86483e-06	3.89423e-05
NOS3	19.4116	1.26456	0.444527	2.84472	0.00444502	0.0218863
GIMAP1	86.9829	1.26372	0.213927	5.90723	3.47903e-09	1.51279e-07
ARPC1B	435.836	1.26126	0.20216	6.23894	4.40557e-10	2.38956e-08
NLRP14	21.7875	1.26088	0.345659	3.64777	0.000264528	0.00254418
LOC102723861	8.97072	1.26008	0.471916	2.67014	0.00758206	0.0324647
BRCA2	288.161	1.25484	0.241667	5.19244	2.07559e-07	5.65126e-06
CARD8	619.482	1.25437	0.21958	5.71257	1.11284e-08	4.23187e-07
CPVL	270.632	1.2534	0.298409	4.20028	2.66583e-05	0.00038345
SNORD27	10.4147	1.25301	0.438941	2.85462	0.00430883	0.0213998
MGAT3	91.4669	1.25214	0.250114	5.00628	5.54929e-07	1.34402e-05
TNFAIP8	550.057	1.25193	0.225723	5.54634	2.91718e-08	9.93515e-07
KLRK1	14.4187	1.25063	0.364773	3.42852	0.000606872	0.00484627
CBFA2T3	34.4522	1.24964	0.287036	4.35361	1.33916e-05	0.000215469
ANKRD33B	89.4761	1.24949	0.246956	5.05956	4.20216e-07	1.05623e-05
C14orf64	15.2103	1.24808	0.366022	3.40986	0.00064997	0.00509374
AIF1	206.778	1.24782	0.243363	5.12741	2.93756e-07	7.59674e-06
UBASH3B	69.1882	1.2472	0.260356	4.79038	1.66465e-06	3.52984e-05
FXYD5	178.564	1.2469	0.212747	5.86096	4.60208e-09	1.92792e-07
GTSE1	10.8042	1.24688	0.373873	3.33504	0.00085288	0.00627363
RP1-249H1.4	10.5949	1.24497	0.343671	3.62258	0.00029168	0.00275183
EMB	1090.71	1.24443	0.210447	5.91329	3.3535e-09	1.46749e-07
DPEP2	45.2791	1.24384	0.3487	3.56708	0.000360988	0.00324197
HIST1H2BH	143.132	1.24362	0.244773	5.08069	3.76059e-07	9.56908e-06
FLT3	81.5593	1.24267	0.282028	4.40619	1.05207e-05	0.000177448
GBP2	878.944	1.24251	0.24577	5.05558	4.29094e-07	1.07592e-05
AOC2	6.59407	1.24013	0.376826	3.29098	0.000998398	0.00707877
DYSF	59.1568	1.23963	0.333538	3.71661	0.000201913	0.00205411
SIGLEC9	17.2225	1.23948	0.360848	3.43489	0.000592786	0.0047559
MYO7A	75.6107	1.23859	0.339444	3.64887	0.000263396	0.00253567
MAPK11	60.3467	1.23851	0.229286	5.40161	6.60447e-08	2.0878e-06
C1QA	573.678	1.2368	0.299388	4.1311	3.61031e-05	0.000499745
MX2	166.728	1.23633	0.27873	4.43559	9.18217e-06	0.000157449
CCR2	564.84	1.23408	0.23041	5.356	8.50836e-08	2.59417e-06
GJA4	22.5098	1.23397	0.222168	5.55425	2.78812e-08	9.53001e-07
IRF9	633.41	1.23299	0.216696	5.68996	1.27068e-08	4.77048e-07
PROCA1	10.1663	1.2322	0.38781	3.17734	0.00148633	0.00956647
LOC389641	22.7368	1.23193	0.302115	4.07767	4.54884e-05	0.000606444
CDH2	15.9442	1.22962	0.353754	3.47591	0.000509123	0.00425012
LOC102724634	52.0997	1.22812	0.291153	4.21812	2.46343e-05	0.000358572
CDC20	25.5448	1.22698	0.255219	4.80755	1.52792e-06	3.27018e-05
NLRP1	274.369	1.22691	0.322137	3.80867	0.000139718	0.00151246
LOC101927931	27.6399	1.22624	0.351946	3.48416	0.000493678	0.00415314
ARHGAP11A	74.7461	1.22573	0.22315	5.49285	3.95489e-08	1.298e-06
MMP11	35.0103	1.2252	0.471989	2.59582	0.00943647	0.0384627
SNORD55	11.7052	1.22446	0.459761	2.66325	0.00773888	0.0329762
CCNA2	53.4275	1.2241	0.272255	4.49615	6.91939e-06	0.000124664
WARS	1054.95	1.22032	0.230527	5.29361	1.19923e-07	3.48623e-06
IL18	97.6432	1.21906	0.245013	4.97549	6.5082e-07	1.53831e-05
LGI2	52.8383	1.21894	0.299165	4.07447	4.61184e-05	0.000612882
CENPI	23.7379	1.21802	0.296692	4.10534	4.0372e-05	0.000547079
LOC102723361	7.25445	1.21773	0.383209	3.17771	0.00148444	0.0095612
MTFR2	6.92822	1.2177	0.489669	2.48679	0.0128901	0.0486235
DOCK11	958.179	1.21744	0.24512	4.96671	6.80975e-07	1.59314e-05
RAB42	12.1781	1.21728	0.329217	3.69752	0.00021772	0.0021826
ST3GAL2	120.765	1.21644	0.245966	4.94557	7.59219e-07	1.75626e-05
CDKN2A	7.13285	1.21611	0.377442	3.22197	0.00127315	0.00850318
RGS19	73.0936	1.21592	0.244163	4.97995	6.35995e-07	1.50499e-05
SRGN	1150.46	1.21554	0.236297	5.14411	2.68788e-07	7.01263e-06
SKA3	10.7927	1.21481	0.373503	3.25247	0.00114406	0.00784439
APOL3	395.501	1.21447	0.232158	5.2312	1.68417e-07	4.71636e-06
AKAP5	62.2241	1.2136	0.284964	4.25877	2.05557e-05	0.000308351
ITGAM	210.629	1.21309	0.242543	5.00155	5.68709e-07	1.37256e-05
HIST1H2BI	146.253	1.21013	0.214198	5.64959	1.60835e-08	5.9302e-07
HIST1H2BF	96.0286	1.21003	0.284585	4.25191	2.11954e-05	0.000316383
LOC100505501	8.64617	1.20882	0.365401	3.3082	0.000938968	0.00676549
DERL3	639.726	1.20869	0.274102	4.40964	1.03543e-05	0.000175215
STRIP2	21.3516	1.20862	0.28151	4.29336	1.75991e-05	0.0002709
LINC00598	8.11652	1.20722	0.397201	3.03931	0.00237118	0.0136859
C1QC	381.473	1.20619	0.273112	4.41647	1.00324e-05	0.000170327
FCGR2C	85.8971	1.20461	0.415156	2.90157	0.00371292	0.0192038
RNF166	108.694	1.2043	0.202472	5.94797	2.71496e-09	1.22446e-07
KCNN3	207.154	1.20373	0.254536	4.72911	2.25503e-06	4.62011e-05
MIR223	8.10625	1.20349	0.412608	2.9168	0.00353641	0.0184904
TSPAN7	140.376	1.20345	0.240387	5.00632	5.54813e-07	1.34402e-05
EMID1	15.0073	1.20162	0.39623	3.03263	0.00242436	0.0139304
SAA1	662.434	1.20152	0.475655	2.52602	0.0115361	0.0447528
TACR1	43.5879	1.20094	0.385771	3.11309	0.0018514	0.0113165
RALGPS2	1087.85	1.20069	0.213742	5.61745	1.93796e-08	6.98309e-07
LOC101927686	22.0252	1.20061	0.255243	4.70379	2.55372e-06	5.16533e-05
C1QB	574.655	1.20032	0.34734	3.45574	0.000548783	0.00448807
TNFAIP3	499.71	1.19935	0.182813	6.56051	5.36239e-11	3.96008e-09
LINC00152	51.2598	1.19894	0.323011	3.71177	0.000205815	0.00208865
CLEC1A	23.155	1.19796	0.226986	5.27768	1.30831e-07	3.77669e-06
LOC101928477	14.4682	1.19659	0.461658	2.59194	0.00954363	0.0387594
TDO2	24.3103	1.19625	0.391007	3.0594	0.00221783	0.0130047
SEMA4D	530.842	1.19557	0.222887	5.36401	8.13949e-08	2.49647e-06
CELSR3	13.577	1.19344	0.410849	2.90481	0.00367474	0.0190397
CCDC109B	159.218	1.19335	0.199533	5.98073	2.22133e-09	1.01516e-07
PIK3R6	28.9002	1.1931	0.42424	2.81232	0.00491855	0.023543
EMP3	226.682	1.1904	0.167919	7.08914	1.34947e-12	1.67554e-10
SLC6A16	25.849	1.19031	0.368544	3.22975	0.00123897	0.00833437
GIMAP2	249.326	1.1879	0.205835	5.7711	7.87555e-09	3.13365e-07
OSCAR	7.72483	1.18776	0.447446	2.65453	0.00794188	0.0336603
APLNR	51.6402	1.18651	0.32932	3.6029	0.000314686	0.00291768
GHRL	8.0705	1.18588	0.394588	3.00536	0.00265265	0.0148634
SUCNR1	16.686	1.1848	0.390324	3.03542	0.00240201	0.0138367
LOC101927002	18.7808	1.18315	0.254685	4.64553	3.39199e-06	6.60174e-05
RNF213	4444.4	1.18239	0.185047	6.38969	1.66225e-10	1.04136e-08
GIMAP6	451.378	1.18201	0.206599	5.72126	1.05737e-08	4.05835e-07
SH2B3	264.063	1.1818	0.227816	5.18751	2.13122e-07	5.78501e-06
CASP10	398.989	1.18066	0.221791	5.3233	1.01903e-07	3.01772e-06
MZB1	758.667	1.18041	0.264751	4.45856	8.2513e-06	0.000143935
SLC7A5P2	58.2992	1.18011	0.243488	4.84671	1.25528e-06	2.75534e-05
LINC00925	11.9864	1.17893	0.336793	3.50045	0.000464474	0.0039608
PRDM8	32.937	1.17853	0.264092	4.46258	8.09802e-06	0.000141808
P2RX1	59.4903	1.17814	0.220101	5.35275	8.66298e-08	2.62202e-06
ENG	157.261	1.17814	0.245508	4.79876	1.59647e-06	3.40984e-05
TMEM191A	5.78682	1.17758	0.424863	2.77166	0.00557706	0.025837
SLC17A9	90.0454	1.1749	0.245223	4.79113	1.65843e-06	3.52067e-05
LOC101928673	18.9045	1.17462	0.289505	4.05733	4.96375e-05	0.000648749
DARC	159.75	1.17432	0.272051	4.31655	1.58489e-05	0.000248601
ARHGAP22	29.7879	1.17407	0.27387	4.28698	1.8112e-05	0.000277552
TONSL	14.7613	1.17405	0.324262	3.62069	0.000293816	0.00276775
CYSLTR1	212.033	1.17309	0.240814	4.87136	1.10834e-06	2.45899e-05
CCDC69	511.065	1.17304	0.25165	4.66141	3.14054e-06	6.18831e-05
C3	5579.99	1.17289	0.254492	4.60874	4.05107e-06	7.71687e-05
SIRPB2	46.2256	1.17288	0.314017	3.7351	0.000187644	0.00193958
CD163L1	241.645	1.17288	0.283342	4.13945	3.48142e-05	0.000484181
ENTPD1	743.882	1.17274	0.199361	5.88249	4.04149e-09	1.72106e-07
ALOX5AP	151.514	1.1727	0.294073	3.98778	6.66932e-05	0.000834617
RRN3P2	59.3244	1.17172	0.256766	4.56337	5.03393e-06	9.34724e-05
C1orf233	5.33954	1.16971	0.431309	2.712	0.00668777	0.0296085
JSRP1	14.9486	1.16901	0.394006	2.96698	0.00300737	0.0163851
CMTM7	84.3241	1.16865	0.250732	4.66094	3.14765e-06	6.1964e-05
WISP1	39.5996	1.16752	0.311204	3.75161	0.000175704	0.00183549
PLK1	14.3927	1.16603	0.338402	3.4457	0.000569585	0.00461467
STK17A	477.426	1.16299	0.222737	5.22136	1.77612e-07	4.94697e-06
PLEKHG2	82.0115	1.16247	0.322773	3.60152	0.000316363	0.00292795
DDX60	1022.16	1.16081	0.226055	5.13507	2.82041e-07	7.33983e-06
LOC648987	26.6773	1.1603	0.256621	4.52144	6.14216e-06	0.00011233
CHI3L1	56.7283	1.16023	0.265397	4.37168	1.23292e-05	0.000200883
PLK4	46.9927	1.15974	0.251297	4.615	3.93088e-06	7.51572e-05
SERPINE1	28.8271	1.15918	0.364756	3.17797	0.00148309	0.00955549
CASS4	26.3661	1.15721	0.289764	3.99362	6.50715e-05	0.000818297
ATP8B2	508.837	1.15673	0.229347	5.04357	4.56932e-07	1.1388e-05
RASA3	217.661	1.15534	0.252422	4.57703	4.71631e-06	8.84511e-05
NFKB2	229.379	1.15441	0.18162	6.35621	2.06798e-10	1.2636e-08
AC147651.4	7.35274	1.15345	0.41691	2.76666	0.00566332	0.0261485
P2RX7	121.903	1.15215	0.227638	5.06131	4.16391e-07	1.04789e-05
IRF5	100.944	1.15185	0.206225	5.58542	2.33142e-08	8.18618e-07
C1orf162	87.5356	1.15178	0.326293	3.52988	0.000415742	0.00362626
MCF2L2	26.1657	1.15149	0.268946	4.28149	1.8565e-05	0.00028302
GINS1	29.5389	1.15088	0.275856	4.17203	3.01893e-05	0.000426478
ORC6	13.9696	1.15013	0.388169	2.96297	0.00304691	0.0165219
SCN3A	60.4716	1.14998	0.220575	5.21355	1.85261e-07	5.13227e-06
CYTIP	572.581	1.14681	0.24219	4.73516	2.18878e-06	4.4978e-05
PARP9	936.087	1.14665	0.208635	5.49598	3.88557e-08	1.28342e-06
STX1B	7.70048	1.14624	0.374376	3.06173	0.00220059	0.0129355
RP3-476K8.3	17.0989	1.14593	0.316333	3.62254	0.000291725	0.00275183
CSK	256.107	1.14381	0.209662	5.45548	4.8841e-08	1.57075e-06
BTN2A2	316.653	1.14376	0.185739	6.1579	7.3715e-10	3.78888e-08
SIPA1	182.96	1.14336	0.197982	5.77508	7.69174e-09	3.06643e-07
BICD1	181.503	1.14129	0.239817	4.75902	1.94536e-06	4.03378e-05
KLF12	662.406	1.14058	0.220619	5.16991	2.34206e-07	6.19669e-06
SYK	633.235	1.1391	0.206112	5.52661	3.26484e-08	1.10134e-06
DLEU2	85.2682	1.13843	0.227973	4.99369	5.92355e-07	1.41501e-05
RNASE6	185.018	1.13778	0.232039	4.90339	9.41951e-07	2.12413e-05
HIST1H2BJ	132.169	1.1374	0.211976	5.36569	8.06383e-08	2.47695e-06
CHSY3	19.8608	1.13408	0.342637	3.30985	0.00093347	0.00674133
LIMD1-AS1	9.61629	1.13406	0.360023	3.14997	0.00163285	0.0102606
SPC24	6.51965	1.13393	0.416887	2.72001	0.00652809	0.0291232
MILR1	79.2026	1.1334	0.322763	3.51155	0.00044551	0.00382919
SAMD11	6.45093	1.13299	0.408762	2.77175	0.00557553	0.025837
ERCC6L	12.4093	1.13272	0.319241	3.54815	0.000387945	0.00343911
SAP30L-AS1	6.99723	1.13223	0.401154	2.82244	0.00476604	0.0230431
LRRC8C	423.917	1.13222	0.20441	5.53896	3.04277e-08	1.03149e-06
SPNS3	8.65557	1.13214	0.341841	3.3119	0.000926655	0.0067015
BTG2	1026.13	1.13179	0.188804	5.99454	2.04063e-09	9.46147e-08
IL18BP	67.4558	1.12985	0.327839	3.44637	0.000568163	0.00460858
ACOT7	42.9114	1.12946	0.265266	4.25782	2.06426e-05	0.00030898
NRIP2	15.2871	1.12939	0.398159	2.83654	0.00456053	0.0222953
TRNAM14	4.46207	1.12934	0.451441	2.50164	0.0123621	0.0472495
GIMAP8	244.451	1.12921	0.251717	4.48603	7.25621e-06	0.000129959
CMTM1	9.43297	1.12892	0.377157	2.99324	0.00276036	0.0153435
HIST1H2AH	112.336	1.12837	0.235397	4.79348	1.63912e-06	3.49369e-05
PTGIR	12.0924	1.12805	0.349802	3.22482	0.00126053	0.00843973
BRSK1	10.8292	1.12647	0.353133	3.18993	0.00142307	0.00927312
GAS6-AS1	8.19758	1.1253	0.387314	2.90539	0.00366799	0.0190191
MGC70870	119.579	1.12454	0.307221	3.66037	0.000251853	0.00244745
MIXL1	14.053	1.1239	0.451768	2.48779	0.0128539	0.0485134
CLEC7A	155.449	1.12365	0.26302	4.27212	1.93622e-05	0.000293653
SDK2	26.5849	1.12019	0.277332	4.03917	5.36406e-05	0.000694464
CDC25B	134.093	1.11916	0.334522	3.34555	0.000821188	0.0060927
ANXA6	1351.13	1.11802	0.205765	5.43348	5.52668e-08	1.75788e-06
ADAP2	114.91	1.11781	0.197927	5.6476	1.62703e-08	5.97766e-07
ATP8A2	7.13095	1.11764	0.389702	2.86792	0.00413175	0.0207403
LPAR5	42.5633	1.11725	0.24958	4.47652	7.58683e-06	0.000134225
COL6A4P2	9.72387	1.11653	0.431045	2.59029	0.00958956	0.0388999
LOC284009	4.75952	1.11577	0.447014	2.49605	0.0125583	0.0477476
CKLF	53.1896	1.11514	0.195481	5.70461	1.16609e-08	4.4019e-07
PLAU	123.162	1.11395	0.269984	4.12598	3.69153e-05	0.000509157
C3AR1	149.452	1.11373	0.263494	4.22678	2.37061e-05	0.000346529
CACNA1F	7.25556	1.11157	0.367862	3.02169	0.0025137	0.0143121
IFITM1	676.995	1.11076	0.252304	4.40245	1.07035e-05	0.000179797
CD300A	53.7373	1.10954	0.252503	4.39414	1.11211e-05	0.000185601
VASH1	165.696	1.10852	0.256399	4.32342	1.53628e-05	0.000241896
KLKB1	20.9231	1.10789	0.357545	3.0986	0.00194437	0.0117662
MS4A6A	648.448	1.10708	0.262577	4.21621	2.48446e-05	0.000361123
REC8	39.7525	1.10628	0.285952	3.86875	0.000109396	0.00124917
ASB2	55.3268	1.10585	0.240186	4.60413	4.14197e-06	7.87548e-05
ARNT2	62.0735	1.10123	0.255467	4.31065	1.62778e-05	0.000254426
CD33	33.5598	1.10096	0.283468	3.88389	0.0001028	0.001189
LOC101927212	9.82551	1.10081	0.309277	3.5593	0.000371846	0.0033209
CD200R1	117.8	1.10076	0.235504	4.67406	2.95299e-06	5.86359e-05
CDCA7	30.6269	1.10025	0.337877	3.25635	0.00112854	0.00775859
RMI2	16.9642	1.09995	0.389909	2.82104	0.00478689	0.0231127
CYP2S1	14.0181	1.09948	0.307704	3.57319	0.000352664	0.00318159
MMP7	1029.28	1.09939	0.444511	2.47326	0.0133885	0.0499458
RNVU1-19	41.4517	1.09757	0.345821	3.1738	0.00150456	0.00964855
TRAF3	375.957	1.09753	0.184789	5.93939	2.86081e-09	1.27628e-07
ZNF101	168.17	1.09678	0.192952	5.68418	1.31442e-08	4.9168e-07
SNORD4A	5.96177	1.09646	0.400744	2.73607	0.00621781	0.0280673
TEX41	8.00301	1.09553	0.410468	2.66898	0.00760821	0.0325068
ARHGEF1	309.607	1.09393	0.237073	4.6143	3.94419e-06	7.53417e-05
LOC284454	64.3232	1.09357	0.383622	2.85063	0.00436326	0.0216025
44080	673.858	1.09214	0.208056	5.24925	1.52716e-07	4.31181e-06
C5AR1	29.344	1.09059	0.362257	3.01055	0.00260774	0.0147014
POPDC2	31.2563	1.09049	0.292799	3.72436	0.000195812	0.00200491
KIAA1551	2979.61	1.09037	0.202657	5.38035	7.43427e-08	2.31113e-06
RPS14P3	19.1132	1.08975	0.260765	4.17907	2.9271e-05	0.000415785
TIAM2	71.4286	1.08973	0.257215	4.23664	2.2689e-05	0.000333335
EHBP1L1	298.625	1.08928	0.23489	4.63738	3.52859e-06	6.8289e-05
OAS1	387.357	1.08902	0.221859	4.9086	9.17291e-07	2.07761e-05
ANLN	73.1344	1.08758	0.222359	4.89111	1.00267e-06	2.24876e-05
LOC115110	18.4553	1.08233	0.27151	3.98635	6.70971e-05	0.000837637
MEOX1	76.5606	1.08119	0.190865	5.66469	1.47295e-08	5.47995e-07
CCDC170	42.2054	1.08059	0.246887	4.37685	1.20407e-05	0.000197407
AFF2	23.878	1.07953	0.424233	2.54465	0.0109386	0.0429848
HELB	249.93	1.07901	0.176878	6.10027	1.05889e-09	5.20879e-08
LOC101927402	15.5765	1.07734	0.303317	3.55188	0.000382496	0.00340314
GSDMB	113.197	1.07589	0.2649	4.06148	4.87624e-05	0.000640154
CAPG	501.98	1.07578	0.251832	4.2718	1.93902e-05	0.00029384
MORC2-AS1	5.6837	1.07496	0.408653	2.63049	0.00852626	0.0355328
KIF23	35.5991	1.07259	0.306062	3.5045	0.000457473	0.00390919
RGS14	121.754	1.07248	0.201142	5.33197	9.71531e-08	2.90206e-06
MOB3A	193.756	1.07221	0.222858	4.81117	1.50052e-06	3.21822e-05
RP3-399L15.3	5.56429	1.07062	0.394453	2.71418	0.00664397	0.0294746
RTP4	101.39	1.07	0.214399	4.99073	6.01527e-07	1.4333e-05
LOC153684	41.9492	1.06958	0.338957	3.15551	0.00160217	0.0101141
TNFAIP2	571.161	1.06958	0.428379	2.49682	0.0125314	0.0476893
LOC102724006	11.1295	1.06944	0.338136	3.16276	0.00156281	0.00992945
MTHFD1L	69.4536	1.06896	0.190877	5.60027	2.14024e-08	7.58224e-07
FGF11	21.2087	1.06672	0.295075	3.61506	0.000300275	0.00281281
DEPDC1	20.6595	1.06581	0.309844	3.43983	0.000582077	0.00469373
KIF18A	35.3981	1.06383	0.312453	3.40477	0.000662194	0.00515701
VIPR2	10.6262	1.06309	0.359844	2.9543	0.00313379	0.0168512
BHLHE22	18.119	1.06124	0.308655	3.43828	0.000585425	0.00470968
SAMHD1	1633.8	1.06123	0.211838	5.00964	5.45313e-07	1.32697e-05
AC104024.1	9.29726	1.06037	0.390134	2.71796	0.00656867	0.0292257
PAPLN	176.019	1.05969	0.319392	3.31783	0.000907192	0.00658153
S1PR1	158.844	1.0583	0.223299	4.73937	2.14379e-06	4.41415e-05
ASPHD2	48.2258	1.05646	0.247343	4.27124	1.9439e-05	0.000293888
DIAPH3	21.836	1.05642	0.313298	3.37192	0.000746475	0.00567734
TMC6	233.481	1.05625	0.173277	6.09572	1.08946e-09	5.34641e-08
NRM	20.6929	1.05347	0.330076	3.1916	0.00141486	0.00923425
STAC3	15.5683	1.05275	0.360859	2.91735	0.00353021	0.0184673
TYROBP	149.841	1.05233	0.243173	4.3275	1.50814e-05	0.000238194
ELF4	105.556	1.05214	0.234557	4.48564	7.26951e-06	0.000130062
ARHGAP11B	12.101	1.05169	0.39048	2.69334	0.00707407	0.0308644
C17orf96	15.4298	1.04905	0.347468	3.01914	0.00253496	0.0143934
ORAI2	297.166	1.048	0.17862	5.8672	4.43203e-09	1.8719e-07
PLK3	58.4857	1.04781	0.207925	5.03935	4.67119e-07	1.15612e-05
GPR176	74.1893	1.0472	0.224292	4.66891	3.028e-06	5.98945e-05
CDKN2B-AS1	20.8848	1.0456	0.276652	3.7795	0.000157145	0.00167386
CPNE7	6.79896	1.0447	0.391957	2.66535	0.00769093	0.0327923
ZNF683	10.6444	1.04426	0.388532	2.68771	0.00719434	0.0312371
TMEM154	209.876	1.04398	0.20079	5.19933	2.00003e-07	5.48173e-06
MCM5	177.481	1.04368	0.197417	5.28666	1.24568e-07	3.61107e-06
LY6E	373.831	1.0427	0.317882	3.28014	0.00103756	0.00728053
CCL17	10.2283	1.04247	0.390817	2.66742	0.00764371	0.0326179
TRERF1	125.801	1.04237	0.219195	4.75547	1.97981e-06	4.10109e-05
CHGB	11.8655	1.04168	0.362166	2.87626	0.00402415	0.0203023
APOBEC3B	12.1934	1.04087	0.405887	2.56442	0.0103347	0.0412328
FCER1G	170.839	1.04038	0.256892	4.04989	5.1242e-05	0.000667182
CD83	388.289	1.04022	0.189187	5.49839	3.83273e-08	1.27004e-06
LOC643733	41.3987	1.03915	0.197299	5.26688	1.38764e-07	3.98337e-06
MAP3K14	165.334	1.03897	0.176443	5.88841	3.89924e-09	1.67084e-07
BACH2	171.477	1.03872	0.265732	3.90891	9.27148e-05	0.00109072
TIAM1	205.549	1.0382	0.211751	4.90295	9.44069e-07	2.12658e-05
EEF1DP3	5.05416	1.03727	0.417071	2.48703	0.0128816	0.0486089
CTD-2201I18.1	6.2229	1.03716	0.408643	2.53807	0.0111467	0.0436481
LBH	618.224	1.03587	0.219214	4.72539	2.2968e-06	4.68706e-05
ESR2	44.8824	1.03582	0.308248	3.36035	0.000778432	0.00584703
CHAC1	14.1477	1.03555	0.24812	4.17358	2.99853e-05	0.000423887
HIST3H2BB	27.7191	1.03368	0.332236	3.11128	0.00186277	0.0113759
RANGRF	56.0215	1.03327	0.193607	5.33694	9.45283e-08	2.83186e-06
LOC101929792	45.211	1.03102	0.286323	3.60091	0.000317105	0.00293351
SERPINI2	13.6351	1.0302	0.397582	2.59116	0.00956525	0.0388319
LY75	171.875	1.02963	0.164953	6.24196	4.32121e-10	2.37136e-08
IFI35	166.052	1.02861	0.163764	6.28101	3.36383e-10	1.91163e-08
RAB39B	54.1028	1.02829	0.294646	3.48992	0.000483171	0.00408644
ZGLP1	6.02796	1.02607	0.404126	2.539	0.011117	0.0435944
JUNB	188.13	1.02576	0.196892	5.20979	1.89052e-07	5.23027e-06
ATXN7L2	14.652	1.02066	0.309851	3.29404	0.00098758	0.0070263
KIF19	12.444	1.02037	0.374359	2.72564	0.00641777	0.0287558
GIPR	19.6591	1.02032	0.259593	3.93046	8.47822e-05	0.00101951
LOC101928699	18.8711	1.01945	0.344665	2.9578	0.00309839	0.0167307
CASP8	379.683	1.01885	0.190649	5.3441	9.08675e-08	2.73013e-06
DNAH11	12.329	1.01755	0.406869	2.50092	0.0123872	0.0473087
SDK1	81.2841	1.01723	0.220171	4.62016	3.83436e-06	7.35163e-05
SNORD14E	8.73382	1.01595	0.32928	3.08538	0.00203295	0.0121788
DEF6	275.992	1.01526	0.178444	5.68949	1.27418e-08	4.77492e-07
SPAG5	61.3596	1.01424	0.214715	4.72368	2.31618e-06	4.72194e-05
RHPN1	29.9011	1.01409	0.231905	4.37287	1.22626e-05	0.000200036
LOC101930307	31.2794	1.01288	0.339799	2.98082	0.00287482	0.0158388
HELLS	153.351	1.01255	0.200951	5.03878	4.68501e-07	1.15644e-05
TXLNB	101.407	1.01252	0.276132	3.6668	0.000245605	0.00240027
SIGLEC6	82.3711	1.01244	0.334887	3.02322	0.00250099	0.0142555
CSF3R	40.7925	1.0104	0.341086	2.96232	0.00305333	0.0165393
ITIH4	44.203	1.00858	0.223129	4.52015	6.17965e-06	0.00011274
GPR137B	124.87	1.00683	0.231023	4.35815	1.31166e-05	0.000211705
TCF19	85.746	1.00382	0.192162	5.22383	1.7526e-07	4.90135e-06
C17orf62	310.729	1.0038	0.186703	5.37643	7.59752e-08	2.34771e-06
TPTE2	24.4985	1.00325	0.334013	3.00363	0.0026678	0.0149297
ABCD2	222.659	1.00283	0.190765	5.25688	1.46517e-07	4.18264e-06
KNTC1	708.683	1.00204	0.177417	5.64798	1.62346e-08	5.97518e-07
LOC101930375	12.0908	1.0013	0.390655	2.56314	0.010373	0.0413296
RP3-522P13.3	7.85969	1.00117	0.388933	2.57413	0.0100491	0.0403275
LOC101926931	25.7346	1.0007	0.29324	3.41258	0.000643516	0.00506627
IFI27L2	91.6668	1.00008	0.233549	4.28209	1.85146e-05	0.000282461
ZNF215	205	0.999912	0.278357	3.59219	0.000327906	0.00301179
SOWAHD	9.34034	0.998526	0.386777	2.58165	0.00983281	0.0396758
PARP10	218.581	0.998251	0.218369	4.57139	4.84499e-06	9.03711e-05
LOC100130872	22.0998	0.99698	0.281451	3.54228	0.000396677	0.00349697
SLC25A35	14.6394	0.996457	0.337013	2.95673	0.0031092	0.0167627
ARHGDIB	1398.58	0.99576	0.194173	5.12822	2.92489e-07	7.57347e-06
MB21D1	81.2922	0.994832	0.188324	5.28254	1.27403e-07	3.68565e-06
LINC01176	33.6222	0.994686	0.334227	2.97608	0.00291961	0.0160171
LETM2	9.40325	0.992858	0.348439	2.84945	0.00437953	0.0216595
LINC00685	11.3325	0.991524	0.321037	3.0885	0.00201167	0.0120882
AC020571.3	12.3096	0.991369	0.391379	2.53302	0.0113086	0.0440626
P2RY13	106.039	0.990592	0.24821	3.99094	6.58108e-05	0.000825579
SSTR2	11.2803	0.990031	0.363033	2.72711	0.00638912	0.0286586
TMEM176A	119.877	0.989876	0.271908	3.64048	0.00027213	0.00260393
MEF2C	1083.2	0.988253	0.186247	5.30613	1.11976e-07	3.28765e-06
EPHA1-AS1	10.5421	0.988014	0.379471	2.60366	0.00922333	0.0378087
CD5	142.695	0.987079	0.2132	4.62982	3.65978e-06	7.05629e-05
DOC2B	14.4764	0.986941	0.306937	3.21545	0.00130241	0.00865375
FBXO41	51.2883	0.986814	0.244713	4.03254	5.5177e-05	0.000709453
FAM24B	7.53092	0.98567	0.370661	2.65923	0.00783206	0.033277
DENND5B	595.801	0.985514	0.23293	4.23094	2.32719e-05	0.000340666
LOC101927255	6.97516	0.984628	0.38813	2.53685	0.0111855	0.0437411
DNMT1	310.984	0.980206	0.180292	5.43677	5.42538e-08	1.72832e-06
PLCL2	375.121	0.979296	0.19582	5.001	5.7035e-07	1.37491e-05
MSN	1875.39	0.979275	0.189298	5.1732	2.30124e-07	6.12011e-06
ORC1	17.1545	0.979259	0.3124	3.13463	0.00172069	0.0107004
TMEM229B	84.8098	0.979024	0.224112	4.36846	1.25127e-05	0.000203551
APOBEC3F	81.7273	0.978838	0.174403	5.61251	1.99407e-08	7.16025e-07
FCGR2B	138.314	0.978219	0.297218	3.29125	0.000997437	0.00707673
BMP6	160.717	0.977699	0.276251	3.53917	0.000401394	0.003531
CRLF3	311.238	0.977135	0.164831	5.92812	3.06423e-09	1.35821e-07
GPR55	19.6075	0.976601	0.327452	2.98242	0.00285977	0.0157727
KIAA1211	24.083	0.976062	0.340641	2.86537	0.00416522	0.02085
C16orf74	18.2376	0.974067	0.296812	3.28177	0.00103158	0.00725102
PARP12	329.798	0.971449	0.172323	5.63738	1.7266e-08	6.28745e-07
SLCO3A1	105.373	0.971111	0.245425	3.95686	7.59429e-05	0.000931702
SLC24A4	19.247	0.970889	0.361297	2.68723	0.00720474	0.0312559
TMEM176B	284.374	0.970248	0.253849	3.82214	0.000132297	0.00144273
FAM105A	245.486	0.970051	0.218221	4.44527	8.77812e-06	0.000151783
ZC3H12A	141.194	0.969934	0.187258	5.17966	2.2229e-07	5.96565e-06
SFMBT2	450.461	0.965969	0.186382	5.18274	2.18652e-07	5.89875e-06
EPHB2	50.8122	0.964548	0.258507	3.73123	0.00019055	0.0019647
CLSTN3	286.693	0.963745	0.205606	4.68735	2.76763e-06	5.53822e-05
GLIPR1	559.052	0.963383	0.236445	4.07446	4.61221e-05	0.000612882
INPP4A	747.011	0.960947	0.193148	4.97518	6.51866e-07	1.53902e-05
KIF11	99.2483	0.960047	0.260909	3.67963	0.000233572	0.00230673
SUSD2	24.7453	0.958581	0.318208	3.01243	0.00259164	0.0146474
LOC101928042	7.85169	0.957081	0.328966	2.90936	0.0036217	0.0188264
PARPBP	44.0481	0.956991	0.202384	4.72858	2.26092e-06	4.6276e-05
MEF2C-AS1	29.024	0.956973	0.264437	3.6189	0.000295856	0.00277808
LINC00494	16.8382	0.956215	0.348017	2.74761	0.00600314	0.0273319
DDX39A	180.334	0.954866	0.166439	5.73704	9.63475e-09	3.73398e-07
C14orf80	22.3974	0.954218	0.243273	3.92241	8.76678e-05	0.00104386
ZFP92	10.7525	0.953635	0.358497	2.66009	0.0078119	0.0332183
CDCA8	19.0181	0.952154	0.288431	3.30115	0.000962898	0.00689108
PVT1	45.1958	0.950877	0.270943	3.50951	0.00044893	0.00384917
SNX29P2	18.4931	0.950524	0.366594	2.59285	0.0095184	0.0387103
AGER	24.461	0.950108	0.296451	3.20494	0.00135091	0.00889856
LOC100132356	15.924	0.949898	0.25261	3.76033	0.000169688	0.00178645
STK4	1304.08	0.949425	0.172975	5.4888	4.0467e-08	1.32391e-06
STARD8	56.0025	0.949247	0.260744	3.64053	0.000272082	0.00260393
NRXN2	13.6778	0.949031	0.349654	2.7142	0.00664365	0.0294746
C1S	2484.52	0.948174	0.262152	3.61688	0.000298171	0.002796
GRAMD1B	61.8991	0.947591	0.286882	3.30307	0.000956316	0.00685306
THAP7-AS1	19.7692	0.945827	0.291846	3.24084	0.00119177	0.00807717
LOC102724827	18.8777	0.945822	0.365966	2.58445	0.00975334	0.0394401
ERP27	54.7989	0.94579	0.355751	2.65857	0.00784722	0.0333345
LRRC56	22.1711	0.945702	0.267352	3.5373	0.000404246	0.00354851
VWA7	18.0719	0.944533	0.339191	2.78466	0.00535834	0.0250149
ID3	130.258	0.94428	0.232447	4.06234	4.85829e-05	0.000638648
TK1	24.7447	0.944162	0.263954	3.577	0.000347565	0.0031518
HDAC9	431.789	0.943624	0.232546	4.0578	4.95362e-05	0.000647837
TCF3	202.618	0.942169	0.175449	5.37005	7.87153e-08	2.42511e-06
TNK2	169.097	0.942166	0.235035	4.00862	6.10749e-05	0.000774179
ADAM12	76.9208	0.941828	0.360847	2.61005	0.00905295	0.0372584
LOC101928667	13.2449	0.941753	0.325145	2.89641	0.00377459	0.0194155
SH3KBP1	403.546	0.941483	0.190959	4.9303	8.21038e-07	1.88236e-05
SNORD14A	11.192	0.940352	0.329915	2.85028	0.00436803	0.0216157
CD97	323.946	0.940341	0.218414	4.30531	1.66751e-05	0.000259782
E2F5	129.453	0.939789	0.251964	3.72985	0.000191593	0.00197447
FAM111B	71.9676	0.938409	0.240301	3.90514	9.41697e-05	0.00110721
AMPD3	216.405	0.938073	0.207432	4.52231	6.11682e-06	0.000111966
PPP1R9B	245.949	0.938011	0.221831	4.22849	2.35266e-05	0.000344149
CENPU	52.2853	0.937705	0.277182	3.38299	0.000717015	0.00549587
AURKA	37.9823	0.936991	0.232687	4.02682	5.65354e-05	0.000724209
ARHGAP31	352.796	0.93639	0.219373	4.26849	1.96802e-05	0.000296729
ESAM	46.737	0.935826	0.268364	3.48716	0.000488185	0.00412207
LPXN	513.361	0.935644	0.220394	4.24532	2.18277e-05	0.000323896
IL1R2	15.9945	0.935212	0.301377	3.10313	0.00191485	0.011625
TMEM200A	60.1977	0.935106	0.277705	3.36727	0.000759165	0.00575263
MANEA-AS1	63.4648	0.935072	0.199982	4.67578	2.92834e-06	5.82587e-05
ZFP36	178.702	0.93407	0.219737	4.25085	2.12957e-05	0.000317144
LOC101928054	383.875	0.93295	0.23424	3.98288	6.80861e-05	0.000848086
ARHGEF6	647.966	0.931883	0.206127	4.52092	6.15708e-06	0.000112503
PIEZO2	52.6485	0.931658	0.350316	2.65947	0.00782627	0.0332661
MS4A4A	170.609	0.931161	0.284535	3.27258	0.00106572	0.00743587
SGK223	62.6307	0.931075	0.294795	3.15838	0.00158648	0.0100427
LRRC4	12.4484	0.925645	0.312762	2.95959	0.00308051	0.0166559
NXPE3	392.093	0.924451	0.183429	5.03983	4.65953e-07	1.15569e-05
CAMK1D	174.154	0.924384	0.210758	4.38599	1.15459e-05	0.000190989
ENO3	18.3223	0.924347	0.251728	3.67201	0.000240647	0.00235853
MYB	50.7125	0.92352	0.228207	4.04685	5.19115e-05	0.000675047
C1RL-AS1	111.042	0.923416	0.321303	2.87398	0.00405341	0.0204166
PUS1	44.0898	0.923399	0.17744	5.20402	1.95024e-07	5.37386e-06
LSP1	620.225	0.921689	0.234926	3.92332	8.73359e-05	0.00104111
SPAG4	61.6383	0.921369	0.283178	3.25368	0.00113922	0.00782051
PAPPA	64.3851	0.920972	0.302469	3.04485	0.00232796	0.013501
FRZB	60.7713	0.920893	0.306125	3.00822	0.00262781	0.0147701
MICAL3	342.602	0.920033	0.194815	4.72261	2.32838e-06	4.74212e-05
OPRL1	16.8398	0.919856	0.273588	3.3622	0.00077324	0.00582583
FOLR2	178.003	0.919802	0.248179	3.7062	0.000210394	0.0021257
RP1-257A7.4	12.9595	0.919591	0.289789	3.17331	0.00150713	0.00966171
N4BP2L1	196.453	0.917671	0.194553	4.71681	2.39573e-06	4.8553e-05
CEP135	194.464	0.917321	0.211778	4.33152	1.48087e-05	0.000234605
LOC102724155	17.0512	0.917071	0.361826	2.53456	0.0112588	0.0439415
LOC100133445	14.5607	0.916268	0.306127	2.9931	0.00276161	0.0153463
HCG25	10.0623	0.915912	0.33868	2.70436	0.00684369	0.0301078
CBL	635.728	0.914569	0.181186	5.04768	4.47202e-07	1.11725e-05
ARHGEF18	303.382	0.913835	0.181922	5.02321	5.08145e-07	1.24387e-05
LOC100131825	28.1405	0.913761	0.366812	2.49109	0.0127352	0.0482155
LOC374443	471.882	0.913675	0.225098	4.05901	4.92818e-05	0.000645328
ZNF276	230.014	0.912514	0.149275	6.11299	9.77825e-10	4.8447e-08
ZNF366	25.5442	0.912156	0.297308	3.06805	0.00215457	0.012717
RHOBTB2	131.347	0.910943	0.172279	5.28761	1.23925e-07	3.59748e-06
C17orf53	6.81872	0.91094	0.366373	2.48637	0.0129052	0.0486448
PTPRE	292.748	0.910035	0.181695	5.00859	5.48307e-07	1.33268e-05
NFE2L3	216.742	0.90978	0.216162	4.20879	2.56742e-05	0.000370567
TMEM173	195.352	0.909007	0.207522	4.38029	1.1852e-05	0.000195012
RAPGEF1	645.268	0.908518	0.179864	5.05114	4.39172e-07	1.09852e-05
IFIT2	301.528	0.908374	0.171302	5.30275	1.1407e-07	3.34437e-06
DDX58	600.824	0.907589	0.182861	4.96326	6.93198e-07	1.61259e-05
ABLIM3	49.757	0.907056	0.246578	3.67858	0.000234533	0.0023129
WNT10A	36.2146	0.906637	0.194859	4.65279	3.27481e-06	6.42829e-05
CALHM2	100.435	0.906102	0.272453	3.32572	0.000881917	0.0064481
RP11-95P2.1	8.85507	0.904994	0.315578	2.86774	0.0041342	0.0207475
UCP2	283.196	0.904908	0.276155	3.27682	0.00104985	0.00735249
LOC100506023	26.8049	0.904379	0.294732	3.06848	0.0021515	0.0127025
LZTS1	12.9325	0.903355	0.356298	2.53539	0.0112322	0.0438655
SMG1P1	183.242	0.902786	0.235742	3.82955	0.00012838	0.00140897
NFATC2	457.125	0.902372	0.171058	5.27522	1.32595e-07	3.81691e-06
PGF	40.3698	0.899942	0.267325	3.36647	0.000761361	0.00575868
CCDC18	148.013	0.89992	0.198774	4.52735	5.97271e-06	0.00010962
FN1	3490.67	0.89979	0.335345	2.68317	0.00729271	0.0315446
ADAMTSL4-AS1	24.8099	0.897182	0.318216	2.81941	0.00481124	0.0231713
C19orf40	15.9518	0.896227	0.310544	2.88599	0.00390182	0.0198864
TTK	40.7886	0.895889	0.262136	3.41765	0.000631644	0.00499179
CBX3P2	11.677	0.895724	0.34914	2.56551	0.0103023	0.041124
ADAM22	124.067	0.895684	0.254428	3.52038	0.000430929	0.00373345
UCP3	14.8454	0.895347	0.27273	3.2829	0.00102745	0.00723587
RIN3	55.6434	0.894878	0.275564	3.24744	0.00116446	0.00792627
RGS18	60.1543	0.892619	0.259992	3.43326	0.00059637	0.00477763
GPNMB	1499.42	0.892609	0.264921	3.36934	0.000753486	0.0057138
C18orf54	61.5532	0.892421	0.258708	3.44952	0.000561575	0.00456593
BMS1P20	1165.01	0.892263	0.268307	3.32553	0.000882515	0.00645018
PSME2	748.627	0.892259	0.145448	6.13457	8.53909e-10	4.30316e-08
ENO2	97.8118	0.891976	0.275611	3.23635	0.00121067	0.00816262
NCF2	201.436	0.891874	0.288432	3.09214	0.00198716	0.0119654
BTN2A3P	42.3211	0.891786	0.225581	3.95329	7.70849e-05	0.000942346
RP11-35G9.3	47.7518	0.891073	0.283907	3.13861	0.00169751	0.0105894
ATF7IP2	120.11	0.890993	0.246131	3.61999	0.000294612	0.00277019
SLC9A9	357.841	0.89071	0.27197	3.27503	0.00105652	0.0073842
COL9A2	128.51	0.890304	0.227234	3.91801	8.92817e-05	0.00105703
HIST1H2AK	39.7827	0.888047	0.226499	3.92075	8.82726e-05	0.00104939
FNBP1	728.714	0.887478	0.158925	5.58425	2.34709e-08	8.22719e-07
BCL2L14	60.0693	0.886552	0.268831	3.2978	0.000974454	0.00696169
CEP128	320.312	0.88567	0.202332	4.37732	1.2015e-05	0.000197323
CELF2	1005.54	0.884946	0.213098	4.15276	3.28496e-05	0.000459194
PCDH17	51.8874	0.884897	0.198536	4.45711	8.30721e-06	0.000144734
NR5A2	39.6295	0.884392	0.242971	3.63991	0.000272732	0.00260668
CMTM3	148.285	0.884192	0.215899	4.09539	4.21451e-05	0.000567746
CSF1R	693.34	0.884112	0.229806	3.84721	0.000119473	0.00133394
ICAM3	337.693	0.884	0.190376	4.64344	3.42653e-06	6.66265e-05
LINC00852	22.9718	0.884	0.310529	2.84675	0.00441674	0.0217887
C10orf54	343.479	0.883361	0.188095	4.69635	2.64853e-06	5.32574e-05
MYBL1	58.8029	0.883322	0.249765	3.53661	0.000405292	0.00355618
MYO9B	578.446	0.882598	0.185411	4.76023	1.93369e-06	4.0234e-05
FLT3LG	40.5025	0.882515	0.261697	3.37227	0.000745505	0.00567206
SFI1	209.967	0.882497	0.160695	5.49176	3.97951e-08	1.304e-06
PECAM1	2141.74	0.881096	0.205216	4.29351	1.7587e-05	0.0002709
LOC102723863	23.9741	0.881027	0.252929	3.4833	0.000495276	0.0041598
COLQ	18.6507	0.880874	0.329983	2.66945	0.00759745	0.032481
HLX	14.0492	0.880725	0.331192	2.65926	0.00783136	0.033277
CRIP1	510.707	0.880233	0.221698	3.97042	7.17458e-05	0.000885481
ABCA7	158.624	0.879936	0.213107	4.12908	3.64223e-05	0.00050315
RASSF4	427.846	0.879382	0.174505	5.03929	4.67251e-07	1.15612e-05
HELZ2	199.144	0.878163	0.266144	3.29958	0.000968303	0.00692735
QPRT	40.8742	0.87774	0.306156	2.86697	0.00414427	0.0207778
RPS6KA4	108.197	0.877331	0.16873	5.19963	1.99686e-07	5.48034e-06
CD101	48.1551	0.877258	0.314694	2.78765	0.00530915	0.0248641
IFITM2	158.317	0.876927	0.200094	4.38258	1.17281e-05	0.000193848
IL18R1	97.1547	0.876811	0.224142	3.91186	9.15868e-05	0.00108115
MIR1304	16.8702	0.875659	0.280391	3.123	0.0017902	0.0110284
PDE6B	24.5676	0.87552	0.235032	3.72511	0.000195233	0.00200221
C9orf142	81.2074	0.874646	0.1863	4.69482	2.66838e-06	5.35567e-05
TLE3	384.161	0.873671	0.159462	5.47885	4.28089e-08	1.39169e-06
GLYCTK	67.5767	0.873655	0.221234	3.94901	7.84747e-05	0.00095537
GNAI2	870.406	0.873394	0.145633	5.99721	2.00732e-09	9.33927e-08
TMEM169	9.77296	0.872518	0.338131	2.58041	0.00986831	0.0397753
NUAK2	74.0596	0.869047	0.262875	3.30594	0.000946591	0.00680509
KSR1	99.7746	0.868889	0.319829	2.71673	0.00659301	0.0292926
MAP3K8	158.395	0.868544	0.237627	3.65507	0.000257113	0.00248908
SLC8A1	459.72	0.868264	0.167699	5.17752	2.24852e-07	6.01872e-06
FLNA	3215.67	0.86797	0.226199	3.8372	0.000124445	0.00137751
HIST1H2BE	82.9561	0.867649	0.249583	3.47639	0.00050821	0.00424421
MREG	132.935	0.866606	0.198596	4.36366	1.27902e-05	0.000207411
GNG2	395.827	0.864883	0.155944	5.5461	2.92111e-08	9.93515e-07
TMCC2	15.6376	0.864827	0.298964	2.89275	0.00381887	0.0195701
KBTBD8	204.625	0.864685	0.235747	3.66785	0.000244594	0.00239317
CNTRL	943.775	0.86432	0.188615	4.58246	4.59534e-06	8.64184e-05
PIEZO1	294.663	0.864181	0.25939	3.33159	0.000863525	0.00633836
GFRA2	39.4467	0.864111	0.281033	3.07477	0.00210666	0.0125023
ACP5	264.615	0.863946	0.212734	4.06116	4.88293e-05	0.000640507
DGKZ	159.773	0.862288	0.177568	4.85609	1.19726e-06	2.63358e-05
CHST15	569.905	0.861008	0.240474	3.58046	0.000342984	0.0031197
ADCY10P1	75.6849	0.860173	0.263401	3.26564	0.00109218	0.00757366
GLCCI1	643.215	0.859454	0.160915	5.34103	9.24198e-08	2.77273e-06
SV2B	104.985	0.858813	0.267804	3.20688	0.00134185	0.00885302
GAS2L3	70.9467	0.858227	0.244006	3.51723	0.000436069	0.00376848
NRP2	176.938	0.857295	0.30368	2.82302	0.00475736	0.0230174
DISC1	24.2818	0.857095	0.295543	2.90007	0.00373077	0.0192663
NMI	173.383	0.855999	0.172193	4.97116	6.65547e-07	1.56593e-05
RTKN2	110.557	0.855172	0.278091	3.07515	0.00210394	0.0124897
ESPL1	25.2778	0.854368	0.261936	3.26174	0.00110729	0.00764314
SORCS2	16.5523	0.853837	0.280567	3.04325	0.00234036	0.013546
SLC25A53	22.2306	0.853744	0.289658	2.94742	0.00320438	0.0171636
XKRX	11.0536	0.852231	0.329288	2.5881	0.00965063	0.0390877
PALD1	86.7693	0.851411	0.218391	3.89857	9.67636e-05	0.00113382
BCL2	556.797	0.851086	0.191091	4.45384	8.43499e-06	0.000146588
CUBN	140.245	0.850391	0.20328	4.18334	2.87254e-05	0.00040932
ANKDD1A	46.2525	0.849719	0.325203	2.61288	0.0089782	0.0370174
GHRLOS	41.882	0.849582	0.252819	3.36044	0.000778198	0.00584703
GRK6	337.815	0.849035	0.161556	5.25535	1.4774e-07	4.20997e-06
STARD5	82.686	0.848618	0.179399	4.73035	2.24136e-06	4.59669e-05
ZNF252P-AS1	11.3665	0.848414	0.329281	2.57656	0.00997883	0.0401001
HERC6	368.197	0.848328	0.249234	3.40375	0.000664684	0.00517169
LOC100289455	12.9387	0.845713	0.284727	2.97026	0.0029755	0.0162544
GLIPR2	276.387	0.844197	0.11671	7.23329	4.71432e-13	6.65526e-11
CLIC2	322.95	0.843372	0.176607	4.77542	1.79337e-06	3.77175e-05
CDC7	54.2084	0.843347	0.231488	3.64315	0.000269325	0.00258309
MSC	44.9102	0.843085	0.273617	3.08126	0.00206129	0.0123039
APOL6	2810.42	0.841878	0.164778	5.10917	3.23571e-07	8.29493e-06
ARAP2	1277.5	0.839354	0.14677	5.71884	1.07251e-08	4.10881e-07
SYNPO	117.074	0.838063	0.260102	3.22206	0.00127274	0.00850318
RNVU1-6	22.5158	0.83741	0.29129	2.87484	0.00404234	0.0203758
CARD16	109.924	0.837356	0.247061	3.38927	0.00070078	0.00539466
IFFO1	78.8294	0.837301	0.308014	2.71838	0.00656018	0.0292102
MXD3	18.9406	0.837238	0.271551	3.08317	0.00204806	0.0122426
FCHSD2	639.243	0.837062	0.174094	4.8081	1.52374e-06	3.26465e-05
GCNT4	47.9097	0.836379	0.234056	3.57342	0.000352348	0.00318159
SP140L	280.748	0.836378	0.150396	5.56118	2.6795e-08	9.2199e-07
GM2A	740.778	0.836049	0.174428	4.79307	1.64245e-06	3.49438e-05
PRKD2	267.223	0.834957	0.149894	5.57031	2.54287e-08	8.85323e-07
ARNTL	113.925	0.834116	0.180239	4.62783	3.69521e-06	7.10466e-05
C1QTNF6	25.1837	0.833091	0.271479	3.06871	0.00214985	0.0126989
ACSL6	48.9097	0.832921	0.29951	2.78095	0.00542006	0.0252496
SKAP2	318.519	0.832877	0.204383	4.07507	4.59999e-05	0.000612075
IMPG2	36.4994	0.832847	0.23844	3.49291	0.000477794	0.0040476
PLXND1	436.032	0.832256	0.302312	2.75297	0.00590569	0.0270554
RP11-85F14.5	28.8195	0.832173	0.221385	3.75895	0.000170629	0.00179156
RAB31	454.26	0.832163	0.224679	3.70379	0.000212405	0.00213868
C5orf56	59.0421	0.8321	0.182297	4.56454	5.00593e-06	9.30363e-05
SRGAP2B	21.4438	0.830457	0.234647	3.53918	0.000401374	0.003531
KIF2C	31.1271	0.829482	0.316069	2.62437	0.00868103	0.0360154
ADAM23	32.1689	0.827792	0.291136	2.84332	0.00446468	0.0219308
SND1-IT1	49.2136	0.827781	0.258403	3.20345	0.00135791	0.00893325
DTX3L	1250.04	0.826395	0.155593	5.31127	1.08862e-07	3.20536e-06
DNHD1	210.118	0.825822	0.233882	3.53093	0.000414105	0.00361811
ASPN	158.267	0.822978	0.233534	3.52402	0.000425051	0.00369026
PIP4K2A	482.909	0.82294	0.170658	4.82215	1.42017e-06	3.06504e-05
LOC100506235	10.7946	0.822867	0.27583	2.98324	0.00285218	0.0157358
AHR	1776.93	0.821427	0.189425	4.33642	1.4482e-05	0.000230137
KIAA1524	92.82	0.820662	0.224943	3.64831	0.000263975	0.00254005
TAS2R5	15.0042	0.820654	0.305386	2.68727	0.00720388	0.0312559
LOC100507507	20.0476	0.820017	0.262305	3.12619	0.00177085	0.0109377
BHLHE40-AS1	15.505	0.819362	0.326364	2.51058	0.0120533	0.0463664
PARVB	90.0548	0.818931	0.245165	3.34032	0.000836816	0.00618416
ROBO1	462.883	0.818095	0.20596	3.9721	7.12413e-05	0.000880308
DNASE1	63.4049	0.817703	0.209693	3.89952	9.63835e-05	0.00113001
KLF2	51.7832	0.815617	0.292581	2.78767	0.00530892	0.0248641
ADCY1	28.3038	0.815431	0.32599	2.5014	0.0123705	0.0472688
SDC1	789.145	0.815351	0.208063	3.91878	8.89997e-05	0.00105545
C11orf48	17.7556	0.814909	0.283705	2.87238	0.00407395	0.0205
KCNJ5	78.2787	0.812936	0.24469	3.32231	0.000892742	0.00650877
LOC101929687	17.3306	0.812876	0.317794	2.55787	0.0105316	0.0417746
CLDN15	28.6652	0.812832	0.303038	2.68228	0.00731222	0.0315864
KIAA0226	320.096	0.812508	0.179253	4.53273	5.82249e-06	0.000107054
IFNAR2	364.431	0.811832	0.188778	4.30046	1.70446e-05	0.000264339
LOC100130744	51.062	0.810952	0.25244	3.21245	0.00131607	0.00872762
ARRB2	189.18	0.810106	0.182423	4.4408	8.96235e-06	0.000154251
S1PR3	115.404	0.809186	0.187961	4.30508	1.66924e-05	0.000259855
HCG27	29.3522	0.809145	0.302973	2.67068	0.00756978	0.0324502
ITM2C	1181.74	0.807544	0.198851	4.06105	4.88515e-05	0.000640507
ATHL1	183.608	0.807005	0.253108	3.18838	0.00143071	0.0093104
LINC00324	47.966	0.806741	0.270708	2.98012	0.0028814	0.0158496
JAK2	820.091	0.8065	0.153472	5.25502	1.48007e-07	4.20997e-06
MCTP1	275.684	0.805914	0.217585	3.70391	0.000212305	0.00213868
ISG20	213.674	0.805401	0.195513	4.11942	3.79828e-05	0.000519485
PTK2B	658.096	0.803736	0.204513	3.93001	8.49429e-05	0.00102085
EDARADD	38.5321	0.803318	0.244066	3.29139	0.000996937	0.00707571
RAB30	860.512	0.802764	0.204621	3.92318	8.73871e-05	0.00104112
MIIP	61.2642	0.801235	0.202045	3.96562	7.32062e-05	0.000900808
C10orf128	132.604	0.800981	0.245475	3.26299	0.00110243	0.00761758
CCDC28B	17.5247	0.799185	0.283328	2.82071	0.00479178	0.0231296
EHD1	196.527	0.797916	0.185789	4.29475	1.74887e-05	0.000269806
CDH24	15.7251	0.797324	0.284776	2.79983	0.00511296	0.0241815
CLEC2B	251.461	0.796846	0.189268	4.21014	2.55208e-05	0.000368612
TNFRSF14	374.266	0.796845	0.184901	4.30959	1.63561e-05	0.00025539
DENND4B	254.04	0.796502	0.261699	3.04358	0.00233784	0.0135428
LOC728554	49.5842	0.796197	0.297597	2.67542	0.00746349	0.0321014
CENPP	30.9925	0.795572	0.257973	3.08394	0.00204281	0.0122148
DHX58	116.267	0.795432	0.175137	4.54178	5.5782e-06	0.000102837
SH3TC1	116.197	0.79532	0.206151	3.85794	0.000114345	0.00129279
CCM2	238.599	0.794393	0.158002	5.02773	4.96325e-07	1.21928e-05
ZNF815P	33.0189	0.794207	0.205519	3.8644	0.000111363	0.00126742
TRIM14	313.821	0.79407	0.157462	5.04293	4.58458e-07	1.14122e-05
AC007551.3	23.8105	0.794053	0.242972	3.26808	0.00108281	0.00753213
C1R	1528.68	0.793909	0.270535	2.93459	0.00333985	0.0177188
MYD88	234.122	0.790967	0.152856	5.17461	2.28392e-07	6.08977e-06
ITPRIP	123.138	0.790266	0.196865	4.01426	5.96315e-05	0.00076006
LOC100652768	20.3788	0.789927	0.246358	3.20642	0.00134396	0.00886411
LOXL1	55.6488	0.789335	0.297572	2.65258	0.00798784	0.0337856
MAPK12	16.9754	0.788718	0.289948	2.7202	0.00652415	0.0291185
ZNF367	29.6065	0.788703	0.268222	2.94048	0.00327702	0.0174746
NOTCH3	222.486	0.788409	0.312289	2.52461	0.0115826	0.0449005
CASP1	390.874	0.788011	0.191196	4.12148	3.76441e-05	0.00051588
EAF2	374.217	0.787499	0.231786	3.39753	0.000679967	0.00526872
EMR2	63.7976	0.786727	0.28141	2.79566	0.00517932	0.0244066
LRRC61	26.7007	0.786412	0.272113	2.89002	0.00385215	0.0197063
LOXL2	41.0381	0.786368	0.29628	2.65414	0.00795111	0.0336856
HSP90AB4P	25.175	0.783516	0.275327	2.84577	0.00443048	0.0218252
PLEKHA2	808.757	0.782426	0.174522	4.48324	7.35179e-06	0.000130966
LRRC16B	11.9219	0.782311	0.280607	2.78793	0.00530466	0.02486
BAX	90.8735	0.782281	0.170437	4.58985	4.43558e-06	8.37963e-05
MSL3	353.307	0.781792	0.166306	4.70093	2.58984e-06	5.22813e-05
RNASEK	10.6072	0.781712	0.280574	2.78612	0.00533431	0.0249479
TRIM59	139.1	0.781693	0.142882	5.4709	4.4775e-08	1.45332e-06
[truncated: 980 more rows]

## Sheet: Downregulated Genes
	baseMean	log2FoldChange	lfcSE	stat	pvalue	padj
PAFAH1B1	2302.38	-0.136495	0.0467089	-2.92225	0.00347518	0.0182582
APPL1	1627.68	-0.151881	0.060534	-2.50902	0.0121065	0.0465336
NAA30	497.016	-0.155979	0.0620751	-2.51275	0.0119793	0.0461593
FBXW2	1418.86	-0.156504	0.0567834	-2.75615	0.00584853	0.0268652
ATG12	588.327	-0.162623	0.0644211	-2.52438	0.0115904	0.0449208
KIAA0368	2749.54	-0.16393	0.062304	-2.63113	0.00851013	0.035485
TOR1AIP2	1592.74	-0.167702	0.053056	-3.16084	0.00157313	0.00997345
ETNK1	2211.78	-0.168523	0.0623108	-2.70456	0.00683947	0.0301078
KLHL9	1185.57	-0.169434	0.0607136	-2.7907	0.00525937	0.0247138
VWA9	472.017	-0.171567	0.0682419	-2.5141	0.0119338	0.0460095
UBE2H	1361.37	-0.1763	0.0644795	-2.73421	0.00625306	0.0281734
DUT	435.827	-0.176986	0.065525	-2.70105	0.00691212	0.0303248
ARPP19	2727.88	-0.177077	0.0629015	-2.81515	0.0048754	0.0233745
CSNK1A1	2525.02	-0.181036	0.064042	-2.82683	0.00470108	0.022801
ATP6V1H	390.626	-0.183617	0.0724147	-2.53563	0.0112245	0.0438491
CYP20A1	846.011	-0.183913	0.065012	-2.82891	0.00467065	0.0226884
MKRN1	1412.48	-0.186384	0.0681616	-2.73444	0.00624861	0.0281693
43896	3058.63	-0.186913	0.0627825	-2.97715	0.00290938	0.0159737
UBE2B	435.64	-0.187883	0.0680193	-2.7622	0.00574129	0.0264433
RRAGA	433.937	-0.188715	0.0667593	-2.8268	0.00470159	0.022801
GHITM	1934.74	-0.188778	0.0745966	-2.53065	0.011385	0.0442582
TGFBR1	1728.35	-0.191231	0.0766018	-2.49643	0.0125452	0.0477241
RAB14	1418.09	-0.191385	0.0519208	-3.6861	0.000227716	0.00226082
FAN1	762.097	-0.191862	0.0619588	-3.09661	0.00195748	0.0118315
FASTKD2	777.73	-0.19446	0.0714385	-2.72207	0.00648749	0.0290037
AZIN1	2194.41	-0.196344	0.0649108	-3.02483	0.00248771	0.0141955
UBAP1	351.136	-0.196438	0.077614	-2.53096	0.0113752	0.0442284
NPEPPS	1240.64	-0.196639	0.0728037	-2.70094	0.00691438	0.0303282
DENR	641.117	-0.197068	0.0701705	-2.80842	0.00497855	0.0237475
TSN	769.226	-0.19753	0.0573658	-3.44333	0.000574597	0.0046442
ZDHHC3	762.566	-0.198196	0.0746848	-2.65377	0.00795977	0.0337084
FAM63B	518.008	-0.198243	0.0789156	-2.51209	0.0120019	0.0462225
RAB21	618.471	-0.198726	0.0670827	-2.9624	0.00305255	0.0165393
KPNA6	1350.27	-0.201783	0.0535166	-3.77048	0.000162937	0.00172751
HIAT1	905.24	-0.202328	0.0757769	-2.67004	0.00758418	0.0324647
PEX3	325.556	-0.204479	0.0714131	-2.86332	0.00419223	0.020952
ATL3	2634.2	-0.206009	0.0528651	-3.89687	9.74422e-05	0.00113983
UBR7	452.837	-0.206192	0.0724466	-2.84612	0.00442552	0.021806
SEC24B	1105.56	-0.206227	0.0754095	-2.73476	0.00624265	0.0281609
PPP6R3	2629.18	-0.206523	0.0732738	-2.81852	0.00482459	0.0231956
TPD52L2	665.103	-0.206837	0.07304	-2.83183	0.00462827	0.022525
ANKIB1	1552.59	-0.208483	0.0813695	-2.56218	0.0104018	0.0414204
PTPN11	2010.42	-0.20891	0.0663552	-3.14836	0.00164188	0.0103079
XPNPEP3	404.781	-0.209012	0.0814481	-2.56619	0.0102822	0.0410788
ARL8B	1033.72	-0.209093	0.0744146	-2.80984	0.00495665	0.0236704
RUFY2	459.036	-0.209679	0.0783412	-2.67649	0.0074398	0.0320378
LANCL1	1000.27	-0.209977	0.0657725	-3.19248	0.00141058	0.00921213
DENND4C	2543.75	-0.211157	0.080302	-2.62953	0.00855028	0.035602
YWHAQ	1627.52	-0.211666	0.0814665	-2.59819	0.00937161	0.0382845
RAB33B	281.41	-0.211736	0.0821516	-2.57738	0.00995533	0.0400135
ZNF440	296.067	-0.212044	0.0848338	-2.49952	0.0124361	0.0474317
FAM76A	241.162	-0.213633	0.0810486	-2.63586	0.00839237	0.0351076
DESI2	678.609	-0.21433	0.0583155	-3.67536	0.000237517	0.00233451
BTRC	480.612	-0.21581	0.0706834	-3.05319	0.00226425	0.013215
RALGAPA1	1414.68	-0.216026	0.0756823	-2.85437	0.00431219	0.0214032
SMAD4	1912.62	-0.217597	0.0599291	-3.6309	0.00028243	0.00268257
STAMBP	580.726	-0.217819	0.070263	-3.10006	0.00193482	0.0117256
TFAM	866.947	-0.219237	0.0743337	-2.94936	0.00318434	0.0170826
RER1	900.586	-0.219702	0.0790556	-2.77908	0.00545125	0.0253567
ZNF587	787.942	-0.220158	0.0783523	-2.80985	0.00495642	0.0236704
MAP2K4	696.978	-0.220179	0.0836457	-2.63229	0.00848125	0.0353932
LRBA	4838.16	-0.220209	0.0763151	-2.88553	0.00390757	0.0199041
RLIM	1923.59	-0.220434	0.0795978	-2.76935	0.00561689	0.0259865
C16orf52	280.945	-0.222007	0.0867417	-2.5594	0.0104854	0.0416484
KDM5B	1171.2	-0.222048	0.0640928	-3.46448	0.000531253	0.00438938
ZNF398	437.608	-0.222315	0.0817981	-2.71785	0.00657086	0.0292257
CUL4A	1094.62	-0.222918	0.0810161	-2.75152	0.00593186	0.0271391
SMAD1	319.12	-0.223134	0.0864678	-2.58055	0.00986442	0.0397722
TRAPPC3	464.798	-0.224429	0.0783544	-2.86428	0.00417963	0.0209042
NUDT16	457.394	-0.224553	0.0676727	-3.31822	0.000905933	0.00657471
PSEN1	1246.76	-0.224657	0.0672211	-3.34206	0.00083159	0.00614994
FEM1B	1907.23	-0.225693	0.0737499	-3.06025	0.00221155	0.0129795
ORC4	702.747	-0.225764	0.088689	-2.54557	0.0109099	0.0429305
PARL	399.213	-0.227192	0.0887764	-2.55915	0.0104928	0.0416633
GNB1	2340.03	-0.227236	0.0913069	-2.4887	0.012821	0.0484335
NEK7	1725	-0.227303	0.081456	-2.7905	0.00526267	0.0247138
MIB1	2411.51	-0.227509	0.0833528	-2.72947	0.00634365	0.0285043
TMX1	920.208	-0.227579	0.0845674	-2.69109	0.00712182	0.0310141
ADIPOR2	915.673	-0.227639	0.0889252	-2.55989	0.0104705	0.0416133
CHM	631.114	-0.22773	0.0845161	-2.69452	0.00704906	0.0307879
CASD1	861.985	-0.227809	0.0837764	-2.71925	0.00654296	0.0291582
NIT2	342.806	-0.228149	0.0712091	-3.20393	0.00135564	0.00892404
CHUK	518.135	-0.228506	0.0916879	-2.49221	0.012695	0.0481431
FCHO2	964.301	-0.22854	0.0658935	-3.46833	0.00052371	0.00434548
REV1	802.145	-0.228678	0.0858998	-2.66214	0.00776446	0.0330511
MCU	300.276	-0.229256	0.0832163	-2.75494	0.00587022	0.0269408
CROT	263.114	-0.230045	0.0903834	-2.54521	0.0109212	0.0429328
FBXO28	857.168	-0.230252	0.0763404	-3.01613	0.00256024	0.014509
YOD1	501.681	-0.230297	0.0888998	-2.59053	0.00958288	0.0388805
NFS1	203.226	-0.230362	0.08842	-2.60531	0.00917908	0.0376498
RNMT	980.204	-0.230769	0.0854055	-2.70203	0.00689166	0.0302672
ANXA7	1793.14	-0.231071	0.0864453	-2.67303	0.00751704	0.0322644
ZNF770	1481.17	-0.231177	0.0891256	-2.59383	0.00949121	0.0386302
AHCYL1	1347.12	-0.231966	0.0616668	-3.76161	0.000168824	0.00177895
EIF2S3	3248.61	-0.232974	0.0934957	-2.49181	0.0127093	0.0481742
ZFP91	939.349	-0.233512	0.0790195	-2.95512	0.00312549	0.0168329
FAF1	718.168	-0.233927	0.0635467	-3.68118	0.000232159	0.00229608
PARD3B	409.501	-0.234165	0.0722044	-3.24308	0.00118245	0.0080275
SLC25A40	407.009	-0.234315	0.0823924	-2.84389	0.00445662	0.0218964
PCGF5	2333.68	-0.234349	0.07419	-3.15877	0.00158436	0.0100354
IRGQ	425.136	-0.235036	0.0886388	-2.65161	0.00801079	0.0338425
AIG1	327.535	-0.235036	0.0897083	-2.62	0.00879285	0.0364061
ZDHHC6	558.267	-0.235439	0.0678163	-3.47172	0.000517132	0.00429782
KLHL11	250.629	-0.235543	0.0787846	-2.98971	0.00279245	0.0154806
POLR3E	388.962	-0.236393	0.0934645	-2.52923	0.0114313	0.0444129
TNPO1	3858.93	-0.236741	0.0663208	-3.56964	0.00035747	0.00321598
CNBP	3643.73	-0.237302	0.0883052	-2.68729	0.0072034	0.0312559
KPNA1	897.441	-0.237839	0.0792348	-3.0017	0.00268478	0.0150125
ESYT2	2479.09	-0.238771	0.0592553	-4.02953	5.58892e-05	0.000717715
HAUS4	437.902	-0.238903	0.0946412	-2.5243	0.011593	0.0449227
HSP90AB1	6757.13	-0.239366	0.0907681	-2.63711	0.00836154	0.035007
WRNIP1	464.101	-0.240226	0.0821732	-2.92342	0.00346213	0.0181943
LEPROT	1297.31	-0.240517	0.05775	-4.1648	3.11625e-05	0.000438423
SPIN1	1163.99	-0.240651	0.0727055	-3.30994	0.000933147	0.00674133
ELF2	1112.3	-0.240739	0.0713188	-3.37553	0.000736738	0.0056095
HDHD2	503.299	-0.24139	0.0952151	-2.5352	0.0112382	0.0438777
ANXA4	721.917	-0.241715	0.0893752	-2.70449	0.00684087	0.0301078
APLP2	3288.89	-0.241924	0.0923693	-2.6191	0.00881628	0.0364664
DUSP16	929.083	-0.241974	0.0955923	-2.53131	0.0113636	0.0442084
SERBP1	3112.74	-0.242083	0.0922356	-2.62462	0.00867458	0.0360032
RHOT1	694.723	-0.242113	0.0931867	-2.59815	0.00937285	0.0382845
VEZF1	1029.95	-0.24248	0.0677005	-3.58166	0.000341421	0.00311098
FBXO33	455.662	-0.242535	0.0957132	-2.53398	0.0112775	0.0439843
RMND5A	1257.64	-0.242844	0.0557822	-4.35343	1.34023e-05	0.000215471
YME1L1	2329.7	-0.242985	0.0937215	-2.59263	0.00952462	0.0387279
SAMD8	735.409	-0.243019	0.090075	-2.69797	0.00697644	0.0305549
AP1G1	2282.51	-0.243425	0.0770813	-3.15803	0.00158841	0.0100518
CAST	3429.02	-0.243812	0.0972966	-2.50587	0.0122152	0.0468403
PRKAG2	348.15	-0.244104	0.0755167	-3.23245	0.00122736	0.00826971
RBBP9	399.896	-0.244236	0.0865317	-2.8225	0.00476513	0.0230431
VAMP3	889.71	-0.244272	0.0939748	-2.59934	0.00934043	0.0381748
MCCC2	606.405	-0.24455	0.0954175	-2.56294	0.0103789	0.041345
COPS6	395.849	-0.244784	0.0728056	-3.36216	0.000773348	0.00582583
SLC25A36	1289.71	-0.2448	0.0986373	-2.48182	0.0130712	0.0491159
ZNF16	143.508	-0.245343	0.088078	-2.78552	0.00534417	0.0249714
EXT2	797.304	-0.245438	0.0886331	-2.76915	0.00562034	0.0259965
SPOPL	1168.99	-0.245623	0.0760968	-3.22777	0.00124758	0.00837587
TMEM30A	3694.39	-0.245689	0.0621989	-3.95005	7.81335e-05	0.000952997
STK38L	1240.3	-0.245772	0.0987792	-2.4881	0.0128429	0.0484901
ARIH1	1581.22	-0.246006	0.064823	-3.79504	0.000147621	0.00158552
MEAF6	575.411	-0.246166	0.0766961	-3.20962	0.00132909	0.00878571
UPRT	268.392	-0.246267	0.0928727	-2.65166	0.00800974	0.0338425
PCNP	1437.85	-0.246417	0.0941086	-2.61843	0.00883357	0.0365306
MAPK1	2205.77	-0.247146	0.0533312	-4.63417	3.58381e-06	6.92276e-05
RABL3	432.329	-0.247332	0.0968938	-2.55261	0.010692	0.0422171
PDSS2	285.239	-0.247345	0.0984527	-2.51232	0.011994	0.0462073
ALG9	533.608	-0.247625	0.0892925	-2.77318	0.0055511	0.0257631
SLC25A17	232.099	-0.247712	0.0872445	-2.83929	0.00452138	0.0221354
TFDP2	875.95	-0.24796	0.0935898	-2.64944	0.00806264	0.0340043
PGGT1B	538.401	-0.24804	0.0819792	-3.02564	0.00248103	0.0141692
GALNT11	562.731	-0.24833	0.0814378	-3.04932	0.0022936	0.0133488
ATF7	689.061	-0.248435	0.0870597	-2.85361	0.00432253	0.0214369
RABGAP1	1465.91	-0.248449	0.0764803	-3.24854	0.00116	0.00790371
LRRC58	1236.66	-0.2485	0.0831233	-2.98953	0.00279404	0.0154806
GRHPR	518.99	-0.248569	0.0862807	-2.88093	0.00396498	0.0201236
ATP5A1	4797.61	-0.248734	0.0980309	-2.5373	0.0111712	0.0436989
PANK3	1056.01	-0.248977	0.0613527	-4.05812	4.94691e-05	0.00064737
CCNI	2511.86	-0.248987	0.0895561	-2.78024	0.00543189	0.0252781
ACTR10	569.356	-0.249183	0.0817411	-3.04844	0.00230033	0.0133706
SLC35A5	713.539	-0.249595	0.0823783	-3.02987	0.00244662	0.0140348
WDR60	293.291	-0.249878	0.0975387	-2.56183	0.0104121	0.0414454
NBR1	3024.83	-0.250183	0.0862212	-2.90164	0.00371218	0.0192038
ATG5	787.797	-0.250359	0.0949775	-2.63598	0.00838946	0.0351025
DYNC1LI2	1702.27	-0.250365	0.0677763	-3.69399	0.000220766	0.00220568
NUCKS1	4425.46	-0.250535	0.0766994	-3.26646	0.00108902	0.00756146
FGD5-AS1	1590.88	-0.250633	0.0624938	-4.01052	6.05847e-05	0.000769385
HSDL1	363.954	-0.250966	0.0597232	-4.20216	2.64386e-05	0.0003808
POLR2C	603.501	-0.251136	0.0941377	-2.66776	0.00763598	0.0325984
POLR1C	200.021	-0.251156	0.086685	-2.89734	0.00376341	0.0193822
SDE2	516.383	-0.251726	0.0917614	-2.74327	0.00608301	0.02761
USP1	987.767	-0.251745	0.0975258	-2.58132	0.00984235	0.0397065
RRM1	751.455	-0.251887	0.0695034	-3.6241	0.000289966	0.00274529
EIF4G2	8288.99	-0.25231	0.0791355	-3.18833	0.00143099	0.0093104
EID1	1869.08	-0.252379	0.0933614	-2.70324	0.00686664	0.0301895
GGCX	527.022	-0.252693	0.091913	-2.74926	0.00597291	0.0272541
ATP11B	3143.31	-0.252824	0.0803972	-3.14468	0.00166268	0.0104089
EFCAB14	2177.85	-0.25304	0.0732247	-3.45566	0.000548951	0.00448807
MBTPS2	312.156	-0.25311	0.0818988	-3.09052	0.00199805	0.0120169
C1orf43	1412.04	-0.253159	0.0807045	-3.13686	0.00170769	0.01064
FBXO3	631.434	-0.253389	0.0818921	-3.09418	0.00197354	0.0119112
ZNF528	261.561	-0.253514	0.100918	-2.51207	0.0120025	0.0462225
HACE1	384.169	-0.253743	0.0803099	-3.15954	0.00158018	0.010012
MAP9	308.383	-0.254288	0.0870567	-2.92095	0.00348966	0.0183156
PRELID2	126.577	-0.254951	0.0974199	-2.61703	0.00886976	0.0366362
GTF3C4	445.602	-0.255153	0.0946364	-2.69613	0.00701493	0.0306583
SDCBP	2612.67	-0.25534	0.0849581	-3.00548	0.00265165	0.0148634
USP33	1759.9	-0.255431	0.0737762	-3.46224	0.000535704	0.00441833
USP25	1603.19	-0.255673	0.0883137	-2.89506	0.00379091	0.0194801
DIRC2	271.078	-0.255896	0.0836034	-3.06083	0.00220727	0.012965
VPS36	1516.36	-0.256095	0.0792821	-3.23018	0.00123714	0.00832474
RNF5	238.072	-0.256255	0.0879602	-2.91331	0.00357624	0.0186513
TRAPPC13	399.045	-0.25649	0.102476	-2.50293	0.012317	0.0471208
ENSA	1461.42	-0.256589	0.0778663	-3.29524	0.00098336	0.00701073
SERPINB6	711.19	-0.256623	0.078587	-3.26546	0.00109286	0.00757366
ITCH	2149.1	-0.257612	0.0924319	-2.78705	0.0053191	0.0249005
SLC30A6	693.188	-0.258024	0.0904738	-2.85192	0.00434566	0.0215309
SBF2	1361.32	-0.258026	0.103918	-2.48297	0.0130294	0.0490142
ATP6V1E1	896.369	-0.258364	0.0734565	-3.51724	0.000436067	0.00376848
RYBP	867.614	-0.258867	0.0927045	-2.79239	0.00523209	0.0246038
COPS8	410.11	-0.259234	0.0958564	-2.7044	0.00684283	0.0301078
GABARAPL2	625.951	-0.259365	0.0858895	-3.01976	0.00252977	0.0143727
ZNF562	796.167	-0.259606	0.103722	-2.5029	0.012318	0.0471208
AP2B1	2665.31	-0.259833	0.0990901	-2.62219	0.00873659	0.0362022
PEX1	687.109	-0.259847	0.0891292	-2.9154	0.00355233	0.0185689
C6orf89	1862.53	-0.260014	0.0911523	-2.85252	0.00433745	0.0215057
SERINC3	1831.43	-0.260181	0.0680564	-3.82302	0.000131825	0.00144141
DNAJB6	654.349	-0.260212	0.104808	-2.48275	0.0130374	0.0490353
KRAS	819.654	-0.26033	0.0620534	-4.19527	2.72552e-05	0.000390381
DLD	1030.65	-0.260855	0.099048	-2.63362	0.00844792	0.0352898
EGLN1	786.248	-0.261048	0.0836616	-3.12028	0.00180677	0.0111162
ACO1	541.067	-0.261257	0.0926832	-2.81882	0.00482001	0.0231796
MYNN	629.611	-0.262047	0.103528	-2.53116	0.0113687	0.0442143
KDSR	652.897	-0.262261	0.0783822	-3.34592	0.000820089	0.00608933
PDLIM5	2909.43	-0.263359	0.097845	-2.6916	0.00711111	0.0310064
THUMPD1	1370.12	-0.263643	0.0911818	-2.8914	0.00383535	0.0196414
GOSR1	705.393	-0.264355	0.0943379	-2.80222	0.00507526	0.0240448
TRIM37	485.005	-0.264536	0.101526	-2.6056	0.00917142	0.0376258
NEK4	424.034	-0.264717	0.103426	-2.55949	0.0104827	0.0416457
MMGT1	500.197	-0.265285	0.0624566	-4.24751	2.16163e-05	0.000320989
SEPHS1	590.62	-0.265615	0.0721194	-3.68299	0.000230517	0.0022852
GPBP1L1	2059.54	-0.265628	0.103682	-2.56194	0.010409	0.0414408
TMTC2	393.617	-0.266111	0.10386	-2.5622	0.0104011	0.0414204
MIER3	682.255	-0.266912	0.105276	-2.53537	0.0112329	0.0438655
RAB5B	1513.91	-0.267152	0.0748315	-3.57005	0.000356914	0.00321238
SPIDR	710.995	-0.267191	0.069241	-3.85885	0.00011392	0.00129012
ZNF654	782.976	-0.267529	0.0907652	-2.94749	0.0032037	0.0171636
CPT2	245.7	-0.267581	0.103358	-2.58888	0.00962874	0.0390204
ATP2C1	2073.58	-0.267588	0.0923684	-2.89696	0.00376796	0.0193863
KLHL24	2413.6	-0.267899	0.0991603	-2.70168	0.00689903	0.0302867
MRPS7	357.205	-0.267968	0.0957426	-2.79884	0.00512866	0.0242447
ARFGEF1	2600.34	-0.268448	0.093291	-2.87754	0.00400794	0.0202472
FAM199X	1041.23	-0.268759	0.0834409	-3.22095	0.00127768	0.00853072
LMBR1	777.95	-0.268777	0.077406	-3.47231	0.000516005	0.00429539
RAC1	1459.15	-0.268897	0.0820835	-3.2759	0.00105326	0.00737139
PDE8A	438.936	-0.269297	0.0748368	-3.59845	0.000320118	0.00295346
ARL6IP1	2282.3	-0.269418	0.103555	-2.60169	0.00927647	0.0380112
NAA35	590.828	-0.269656	0.0949635	-2.83957	0.00451737	0.0221211
KAT8	298.031	-0.270026	0.0874566	-3.08755	0.00201814	0.0121129
FAM175B	398.417	-0.270371	0.107319	-2.51933	0.0117578	0.04545
SUDS3	1107.86	-0.27039	0.0756809	-3.57277	0.000353229	0.00318478
FBXO45	267.176	-0.270556	0.100953	-2.68003	0.00736158	0.0317511
GID4	214.151	-0.270835	0.0980849	-2.76123	0.00575841	0.0265162
TWSG1	654.021	-0.271299	0.097558	-2.7809	0.00542086	0.0252496
TRAK2	1386.99	-0.271321	0.0904524	-2.9996	0.00270337	0.0151041
NAA20	402.157	-0.271434	0.106257	-2.5545	0.0106341	0.0420285
UBE2R2	460.006	-0.27175	0.0903802	-3.00674	0.00264062	0.0148218
AGPAT6	980.262	-0.271945	0.0929687	-2.92513	0.00344314	0.0181268
GNPDA2	309.937	-0.272431	0.0910494	-2.99212	0.00277045	0.0153863
RHOC	800.546	-0.273188	0.10232	-2.66994	0.00758645	0.032465
METTL7A	1563.82	-0.273535	0.106063	-2.579	0.00990877	0.039913
UBE2F	205.156	-0.273636	0.0983871	-2.78121	0.00541559	0.0252364
SLC35B3	521.427	-0.274442	0.0875931	-3.13314	0.00172945	0.0107399
SLMAP	1211.31	-0.274728	0.0837804	-3.27915	0.00104121	0.00729948
PAFAH1B2	1288.59	-0.27506	0.0754593	-3.64515	0.000267237	0.00256545
ATXN10	994.354	-0.275103	0.091803	-2.99667	0.00272947	0.0152163
CAB39	2009.61	-0.275292	0.0936236	-2.94041	0.00327776	0.0174746
AEBP2	748.66	-0.275412	0.10985	-2.50716	0.0121707	0.0467567
ANKRD40	499.511	-0.275653	0.0818733	-3.36682	0.000760391	0.00575469
TMX2	517.278	-0.275933	0.0876043	-3.14976	0.00163404	0.0102649
TSG101	512.046	-0.276237	0.0934911	-2.95468	0.00312989	0.016839
DYNC1I2	1235.33	-0.276376	0.072715	-3.8008	0.000144228	0.00155719
EPT1	1064.02	-0.276656	0.08514	-3.24942	0.00115641	0.00788708
ARL6	193.719	-0.276872	0.107662	-2.57167	0.0101209	0.0405762
ADH5	1263.34	-0.276918	0.0881011	-3.14318	0.00167122	0.0104539
C5orf51	638.954	-0.277439	0.0782997	-3.5433	0.000395154	0.00348503
TSPAN31	513.885	-0.277771	0.105031	-2.64465	0.00817744	0.0343689
ZNF24	3049.32	-0.278026	0.092694	-2.9994	0.00270513	0.0151058
COMMD10	461.909	-0.278052	0.108713	-2.55767	0.0105375	0.041777
WDR61	483.568	-0.278482	0.100706	-2.76531	0.00568692	0.0262398
DHX40	840.94	-0.278741	0.0809159	-3.44483	0.000571429	0.00462234
MRPL42	549.182	-0.279217	0.105838	-2.63815	0.00833591	0.0349139
SCRN3	304.922	-0.280028	0.0949477	-2.94928	0.00318511	0.0170826
SMIM7	724.366	-0.280057	0.0951428	-2.94354	0.00324479	0.017326
PPP4R2	697.837	-0.280422	0.110653	-2.53425	0.0112688	0.0439721
UBE3A	1972.17	-0.280723	0.111235	-2.52369	0.0116129	0.0449744
RAB10	1843.6	-0.280764	0.0957634	-2.93185	0.00336948	0.0178393
AKR7A2	309.483	-0.281644	0.10159	-2.77237	0.00556495	0.0258157
XPR1	674.549	-0.281722	0.11279	-2.49776	0.0124982	0.0475806
PTPRA	1185.3	-0.281786	0.104123	-2.70628	0.00680412	0.0299658
PIGN	961.338	-0.281827	0.0985485	-2.85978	0.00423941	0.0211416
ZNF283	212.452	-0.282062	0.0979529	-2.87957	0.00398219	0.0201825
CERK	919.752	-0.282763	0.110289	-2.56385	0.0103519	0.0412822
PRKAG1	623.641	-0.283618	0.113993	-2.48804	0.012845	0.0484901
ATP5B	4346.8	-0.284036	0.0876538	-3.24043	0.0011935	0.00808384
PHACTR2	1783.4	-0.284105	0.0720776	-3.94165	8.09231e-05	0.000981121
TMEM50A	1311.77	-0.284171	0.114304	-2.4861	0.0129152	0.0486646
C11orf71	137.129	-0.284469	0.0976494	-2.91317	0.00357784	0.0186549
LPGAT1	1984.75	-0.28451	0.113072	-2.51619	0.011863	0.0457625
HADHB	1517.44	-0.284674	0.0927234	-3.07014	0.00213958	0.0126539
DNAJC16	660.878	-0.285096	0.0782652	-3.6427	0.000269796	0.0025864
LIG3	398.488	-0.285173	0.112388	-2.53739	0.0111682	0.0436989
SEC11A	985.425	-0.285304	0.0990982	-2.87901	0.00398929	0.0201934
CTPS2	399.819	-0.285559	0.0749266	-3.81119	0.000138301	0.00149944
PCMTD1	3634.2	-0.285584	0.102068	-2.79799	0.00514224	0.0242865
HK1	1148.94	-0.285692	0.108482	-2.63354	0.00845004	0.0352916
SCMH1	574.573	-0.286152	0.0928965	-3.08033	0.0020677	0.0123287
LARP4	1457.32	-0.286247	0.11346	-2.52289	0.0116396	0.0450523
ARL3	187.617	-0.28625	0.107058	-2.67379	0.00750002	0.0322143
MRPS21	498.44	-0.286275	0.114557	-2.49898	0.0124553	0.0474696
SUSD1	275.496	-0.28636	0.109397	-2.61761	0.0088547	0.0365887
JADE1	1037.84	-0.28657	0.0961573	-2.98022	0.00288044	0.0158496
MTCH2	676.24	-0.286743	0.10645	-2.69368	0.00706669	0.0308519
ZNF148	2358.17	-0.2868	0.0937236	-3.06006	0.0022129	0.0129795
CRNKL1	927.045	-0.287029	0.0945894	-3.03448	0.00240954	0.0138685
RPL7L1	1183.56	-0.287316	0.0933312	-3.07845	0.00208077	0.0123827
ZKSCAN2	168.54	-0.287627	0.115913	-2.4814	0.0130866	0.0491577
ERMAP	216.205	-0.287877	0.105178	-2.73705	0.00619936	0.0279901
TMEM167B	987.982	-0.28816	0.0973109	-2.96123	0.00306416	0.0165849
IL13RA1	1423.25	-0.288657	0.114466	-2.52178	0.0116763	0.0451861
TCEA1	1253.96	-0.288877	0.104785	-2.75685	0.00583609	0.02682
COQ10B	389.359	-0.288887	0.105011	-2.75102	0.00594094	0.0271626
ELMOD2	715.029	-0.289218	0.108451	-2.66682	0.00765731	0.0326624
GSK3B	1375.42	-0.289375	0.0928645	-3.1161	0.00183258	0.0112493
SMAD2	2631.54	-0.289799	0.0659135	-4.39666	1.09929e-05	0.000184057
CUL5	1276.87	-0.289985	0.0908816	-3.1908	0.00141881	0.0092512
GFM1	820.377	-0.290214	0.10561	-2.74798	0.00599629	0.0273307
PLEKHA3	427.825	-0.290631	0.0894076	-3.25063	0.00115151	0.00787453
TBC1D22B	251.087	-0.29074	0.10999	-2.64334	0.00820933	0.0344608
COG5	1920.44	-0.290818	0.113284	-2.56716	0.0102534	0.0409879
SLC25A3	2741.78	-0.290882	0.0990636	-2.93632	0.00332132	0.0176387
SUV420H1	1499.35	-0.290894	0.0811285	-3.58559	0.000336314	0.00306987
MRPS23	289.638	-0.291079	0.105904	-2.74852	0.00598644	0.027304
TULP4	1805.39	-0.291089	0.0991108	-2.937	0.00331403	0.0176201
TM9SF4	771.852	-0.29111	0.105576	-2.75736	0.00582704	0.0267844
RAD23B	1512.28	-0.291156	0.076166	-3.82265	0.000132026	0.00144201
CLTC	8553.52	-0.29125	0.0934702	-3.11597	0.0018334	0.0112498
RAB7A	1040.55	-0.291289	0.103903	-2.80346	0.00505575	0.0239715
UACA	1260.22	-0.291367	0.114218	-2.55097	0.0107425	0.0423758
ING5	313.146	-0.291466	0.112806	-2.58378	0.00977234	0.0395014
FAM135A	817.491	-0.291731	0.0794387	-3.6724	0.000240283	0.00235608
NDUFA9	690.223	-0.291965	0.0995994	-2.93139	0.00337449	0.0178566
DCTN2	826.868	-0.292381	0.106161	-2.75413	0.00588484	0.0269812
AGL	1348.74	-0.292683	0.0901676	-3.24599	0.00117043	0.00796428
KIF3B	1075.32	-0.292867	0.11409	-2.56697	0.010259	0.0410023
UNC50	525.717	-0.292935	0.0821779	-3.56464	0.000364355	0.00326662
FAM120AOS	462.973	-0.293993	0.0816096	-3.60244	0.000315249	0.00292158
AHI1	872.368	-0.294491	0.108558	-2.71275	0.00667267	0.0295701
EXOC6B	710.638	-0.294641	0.0860348	-3.42467	0.000615551	0.00489283
ATP13A3	2350.68	-0.295021	0.0888283	-3.32125	0.00089614	0.00652432
TOMM70A	1179.32	-0.295261	0.103678	-2.84786	0.00440147	0.0217291
PRKRA	408.845	-0.295651	0.10185	-2.90279	0.00369852	0.0191485
PPP2R5A	1001.81	-0.296048	0.113812	-2.60121	0.00928957	0.03803
HECTD1	5061.8	-0.296507	0.0903424	-3.28204	0.00103059	0.00724719
TMEM41B	666.378	-0.29735	0.0762918	-3.89754	9.71757e-05	0.00113793
AFG3L2	849.157	-0.298237	0.105793	-2.81907	0.00481628	0.0231769
MTIF2	704.903	-0.298282	0.117674	-2.53481	0.0112509	0.0439191
PPARA	781.549	-0.298453	0.0918429	-3.24961	0.00115564	0.00788555
OLA1	601.452	-0.299021	0.111915	-2.67186	0.00754314	0.0323495
ZNF507	920.091	-0.299765	0.109305	-2.74247	0.00609788	0.027647
ZSCAN21	141.25	-0.300118	0.0939132	-3.1957	0.00139492	0.00912723
APPBP2	1041.87	-0.30014	0.0826253	-3.63255	0.000280639	0.00267171
KCTD1	157.328	-0.300264	0.0969078	-3.09845	0.00194535	0.0117686
PDCD6IP	2403.79	-0.300455	0.0648781	-4.63108	3.63771e-06	7.0203e-05
CHCHD2	1331.44	-0.300537	0.104857	-2.86618	0.00415461	0.0208145
UHRF1BP1L	713.503	-0.300589	0.0761253	-3.94861	7.86054e-05	0.000956396
CAMTA1	322.287	-0.300931	0.0853817	-3.52453	0.00042423	0.00368937
KCTD9	666.129	-0.300945	0.0978175	-3.0766	0.00209378	0.0124438
MRPL30	698.792	-0.30169	0.101837	-2.96249	0.00305166	0.016539
DNAJC15	551.77	-0.301779	0.115282	-2.61774	0.00885137	0.0365822
RANBP9	716.811	-0.301912	0.10718	-2.81686	0.00484955	0.0232781
HINT1	1622.87	-0.302005	0.118163	-2.55583	0.0105934	0.0419377
RARS2	810.108	-0.302192	0.102739	-2.94135	0.00326787	0.0174357
COX20	365.413	-0.302631	0.114073	-2.65295	0.00797907	0.0337693
BSDC1	946.872	-0.30267	0.0956355	-3.16483	0.00155171	0.00988025
ZNF331	376.07	-0.303056	0.111384	-2.72084	0.00651172	0.0290756
ARFIP1	685.118	-0.303539	0.0771463	-3.93459	8.3339e-05	0.00100509
TOMM22	557.247	-0.303539	0.114675	-2.64694	0.00812234	0.0341792
TPM4	2830.18	-0.303775	0.107588	-2.8235	0.00475019	0.0229881
NDEL1	519.284	-0.304709	0.110699	-2.75258	0.00591269	0.0270804
UBR3	2300.61	-0.305344	0.0835934	-3.65273	0.000259462	0.00250834
NDUFAB1	336.298	-0.305377	0.111265	-2.7446	0.00605838	0.0275285
GPHN	264.989	-0.30601	0.107029	-2.85913	0.00424804	0.0211694
TCEB3	804.515	-0.306073	0.114641	-2.66984	0.00758882	0.032465
KLHDC10	993.041	-0.306583	0.0623437	-4.91762	8.76021e-07	1.9951e-05
CASK	1227.99	-0.306738	0.10983	-2.79283	0.00522484	0.0245792
SRSF8	687.779	-0.306962	0.0987364	-3.1089	0.00187785	0.0114442
ZNF844	666.82	-0.307199	0.0952499	-3.22519	0.00125891	0.00843541
ZBTB41	1236.94	-0.307314	0.122741	-2.50376	0.012288	0.0470496
RNF170	509.073	-0.307316	0.0832047	-3.69349	0.000221194	0.0022067
SNX13	1820.84	-0.307606	0.109023	-2.82147	0.00478043	0.0231019
MRPL19	963.364	-0.307659	0.066088	-4.65529	3.23527e-06	6.36279e-05
ACADM	883.791	-0.307704	0.098072	-3.13753	0.00170375	0.0106219
ZFR	2296.24	-0.308068	0.111129	-2.77217	0.00556843	0.025826
RIN2	1029.73	-0.308452	0.0979507	-3.14905	0.001638	0.0102867
EXD2	431.901	-0.308581	0.10197	-3.02618	0.00247664	0.014148
GCLC	610.994	-0.308802	0.116314	-2.6549	0.0079331	0.0336369
TLR5	474.153	-0.309049	0.0946919	-3.26373	0.00109955	0.007605
ARHGAP21	1530.74	-0.309095	0.0868858	-3.55749	0.000374421	0.00333933
CPEB2	664.348	-0.309216	0.115919	-2.66753	0.00764108	0.0326134
APOPT1	193.848	-0.309771	0.10538	-2.93957	0.00328667	0.0175133
DLAT	555.346	-0.309907	0.104419	-2.96791	0.00299832	0.0163422
AP5M1	928.482	-0.309956	0.0953389	-3.2511	0.00114959	0.00786402
VDAC3	882.942	-0.309998	0.111121	-2.78974	0.00527506	0.0247607
DTD1	281.933	-0.310097	0.124214	-2.49647	0.0125436	0.0477241
LZIC	418.397	-0.310433	0.087727	-3.53862	0.00040222	0.00353525
MCCC1	523.474	-0.310677	0.09478	-3.27787	0.00104593	0.00732753
ZNF483	255.819	-0.310844	0.120106	-2.58808	0.00965127	0.0390877
SCRN1	1284.58	-0.311488	0.0813838	-3.8274	0.000129503	0.00141903
TBX3	440.863	-0.311942	0.117605	-2.65247	0.0079906	0.0337904
GLO1	1029.42	-0.311963	0.114707	-2.71966	0.00653492	0.029135
GAS8	160.735	-0.311985	0.125799	-2.48004	0.0131369	0.0492561
PIK3C2A	2797.25	-0.312481	0.0987585	-3.16409	0.00155571	0.00990261
TACO1	110.396	-0.312729	0.109994	-2.84314	0.0044671	0.0219374
FZD6	830.076	-0.312743	0.115526	-2.70711	0.0067871	0.0299036
POC1B	466.049	-0.312751	0.109663	-2.85193	0.00434546	0.0215309
ARSK	101.679	-0.312982	0.121974	-2.56598	0.0102885	0.0410958
ANKRD46	417.976	-0.313441	0.123485	-2.53829	0.0111395	0.043641
EVI5	1072.45	-0.313617	0.0949499	-3.30297	0.000956656	0.00685306
GNB2L1	10338.8	-0.313933	0.1151	-2.72748	0.00638199	0.0286328
MFSD1	1780.47	-0.314007	0.10792	-2.90963	0.00361856	0.0188149
FAM172A	681.142	-0.314063	0.0600041	-5.23403	1.65856e-07	4.65096e-06
TBC1D20	605.222	-0.314171	0.0815391	-3.85301	0.000116677	0.00131281
TOPORS	712.523	-0.314231	0.114232	-2.7508	0.00594491	0.0271747
ZNF280D	1881.15	-0.314406	0.110282	-2.85092	0.00435923	0.0215877
STK3	449.587	-0.314616	0.114395	-2.75027	0.00595461	0.0272109
MLH3	855.685	-0.314648	0.0865884	-3.63384	0.000279237	0.00266082
TSNAX	493.287	-0.314786	0.114466	-2.75004	0.00595881	0.0272112
MTMR6	1163.4	-0.315127	0.0852381	-3.69702	0.000218146	0.00218475
HIPK3	4245.46	-0.315155	0.0810995	-3.88603	0.000101898	0.00118123
NBEAL1	1321.96	-0.315178	0.0692239	-4.55303	5.28791e-06	9.78119e-05
PDGFA	131.538	-0.315248	0.124204	-2.53815	0.0111439	0.0436481
GSKIP	332.169	-0.315701	0.114896	-2.7477	0.00600153	0.0273319
LRPPRC	2427.9	-0.315712	0.0881369	-3.58206	0.000340899	0.00310759
ZNF277	403.194	-0.316722	0.127001	-2.49385	0.0126366	0.0479978
KLHL15	404.994	-0.316756	0.103263	-3.06747	0.00215876	0.0127308
IARS2	1491.08	-0.31683	0.0977273	-3.24198	0.00118701	0.00805418
USP30	221.507	-0.31748	0.115579	-2.74687	0.00601673	0.0273755
C11orf58	1930.17	-0.317585	0.0966048	-3.28746	0.00101095	0.00713589
ASAH1	2989.76	-0.317968	0.118891	-2.67445	0.00748522	0.0321649
SUMF1	601.451	-0.31802	0.100421	-3.16686	0.00154097	0.00982701
COX6C	842.633	-0.318271	0.12809	-2.48474	0.0129647	0.0488065
CAPZA2	1866.85	-0.318304	0.108799	-2.92562	0.00343766	0.0181165
ATPIF1	426.342	-0.318373	0.116445	-2.73411	0.00625499	0.0281734
UQCRC2	1721.59	-0.318385	0.0949254	-3.35405	0.000796368	0.0059622
ZW10	404.204	-0.318488	0.120055	-2.65285	0.00798159	0.0337714
LONRF1	506.724	-0.318744	0.086327	-3.69228	0.000222252	0.00221618
TMEM128	285.232	-0.31886	0.105554	-3.02082	0.00252088	0.0143451
TPRG1L	575.963	-0.319297	0.112661	-2.83414	0.00459489	0.0224154
PARK7	1211.71	-0.319702	0.107466	-2.97492	0.00293064	0.0160562
CSNK2A1	837.815	-0.320069	0.105409	-3.03645	0.00239385	0.0138051
TMEM14C	801.214	-0.320231	0.113231	-2.82812	0.00468223	0.0227285
COPS7A	395.06	-0.320264	0.123561	-2.59194	0.00954361	0.0387594
TMEM131	1721.55	-0.320475	0.106884	-2.99834	0.00271452	0.0151418
IPP	314.269	-0.320595	0.0911565	-3.51697	0.000436505	0.00377066
UBB	6032.95	-0.320619	0.112525	-2.84933	0.0043812	0.0216601
LIMK2	776.691	-0.320653	0.12918	-2.48222	0.0130567	0.0490901
GABARAP	1872.98	-0.32178	0.101782	-3.16145	0.00156984	0.00997103
TCFL5	160.313	-0.322024	0.0939357	-3.42814	0.000607738	0.00485131
SNX5	1171.23	-0.322116	0.120184	-2.6802	0.0073578	0.0317462
SWT1	366.364	-0.322146	0.129597	-2.48575	0.012928	0.0486773
ACACA	1351.68	-0.322493	0.116626	-2.76518	0.00568906	0.0262438
GRSF1	1395.6	-0.323047	0.1168	-2.76582	0.00567792	0.0262041
RSC1A1	202.584	-0.323077	0.113188	-2.85434	0.00431262	0.0214032
MEGF9	588.789	-0.323144	0.112447	-2.87375	0.00405628	0.0204211
CHMP2A	643.317	-0.323257	0.123639	-2.61452	0.0089352	0.0368696
ASB13	172.172	-0.32358	0.123236	-2.62569	0.00864736	0.0359191
C2orf69	359.763	-0.32366	0.113807	-2.84393	0.00445611	0.0218964
DRG1	549.74	-0.323828	0.0997824	-3.24534	0.00117311	0.00797964
YKT6	782.673	-0.323854	0.122228	-2.6496	0.00805874	0.0339948
SLC38A2	6138.8	-0.324163	0.099678	-3.2521	0.00114554	0.00784929
MRS2	507.36	-0.324413	0.095877	-3.38363	0.000715333	0.0054891
PREPL	1420.81	-0.324543	0.109352	-2.96787	0.0029987	0.0163422
TADA1	243.305	-0.324608	0.103373	-3.14017	0.00168851	0.0105396
TEX2	695.904	-0.324627	0.116272	-2.79197	0.00523883	0.0246299
ITGB1	4856.59	-0.325055	0.0921389	-3.52788	0.000418908	0.00364616
TCP1	1632.57	-0.325297	0.12308	-2.64298	0.0082181	0.0344906
OSBP	1332.47	-0.325593	0.108968	-2.98798	0.00280832	0.0155472
IDH3A	517.171	-0.325667	0.0917313	-3.55023	0.000384901	0.00341948
CLN5	600.315	-0.325857	0.117528	-2.77259	0.0055612	0.0258041
RPL10A	7682.18	-0.326165	0.126317	-2.58211	0.0098198	0.0396397
DHRS13	112.938	-0.326465	0.115793	-2.81938	0.00481171	0.0231713
HSPE1	314.927	-0.32675	0.114184	-2.86161	0.00421502	0.0210404
SMAD5	1690.47	-0.326754	0.083174	-3.92856	8.54549e-05	0.00102404
NEDD4	397.704	-0.326782	0.113353	-2.88287	0.00394071	0.020035
SNX9	1254.55	-0.326793	0.0892979	-3.65958	0.000252628	0.00245146
SERINC1	4947.75	-0.327641	0.0730799	-4.48332	7.34893e-06	0.000130966
KIAA0232	1129.48	-0.327674	0.0760162	-4.31059	1.6282e-05	0.000254426
DBT	800.472	-0.328023	0.093702	-3.50071	0.000464024	0.00396025
MRPL20	541.135	-0.328431	0.129028	-2.54543	0.0109144	0.0429305
MTMR12	1039.91	-0.328696	0.118589	-2.77173	0.00557593	0.025837
GLUL	6867.58	-0.328854	0.129251	-2.54431	0.0109495	0.0430113
RPP30	405.709	-0.329014	0.0965819	-3.40658	0.000657827	0.00513773
PRKAR1A	4986.54	-0.329089	0.0997539	-3.29901	0.000970273	0.00693903
PA2G4	715.563	-0.329333	0.120443	-2.73434	0.00625052	0.0281718
YAP1	1539.09	-0.329341	0.104386	-3.15504	0.00160474	0.0101271
UEVLD	427.559	-0.329587	0.106341	-3.09935	0.00193945	0.0117467
C4orf3	1427.26	-0.329633	0.0895775	-3.67986	0.00023336	0.00230575
DNAJA2	916.259	-0.329676	0.0984562	-3.34845	0.000812644	0.0060489
G3BP2	2306.42	-0.329772	0.119911	-2.75014	0.00595695	0.0272112
NGRN	883.141	-0.3299	0.13061	-2.52583	0.0115425	0.0447688
PSMD6	615.066	-0.329925	0.123307	-2.67564	0.0074586	0.0320907
SREK1IP1	746.563	-0.330046	0.114382	-2.88548	0.00390817	0.0199041
MKLN1	3227.54	-0.330216	0.0999706	-3.30313	0.000956123	0.00685306
ATF6	2064.39	-0.330429	0.103933	-3.17926	0.00147651	0.00951902
CYSTM1	215.613	-0.330582	0.117901	-2.80389	0.00504903	0.0239562
KIAA0020	661.545	-0.330588	0.122877	-2.6904	0.00713673	0.0310458
NMNAT1	189.251	-0.330654	0.120426	-2.7457	0.00603811	0.0274545
MYL12B	2886.3	-0.330783	0.131816	-2.50942	0.012093	0.0465016
ZADH2	667.857	-0.331005	0.0741848	-4.4619	8.12378e-06	0.000142054
AGAP1	563.318	-0.331214	0.128047	-2.58665	0.00969144	0.0392129
RB1CC1	2312.61	-0.331396	0.124183	-2.66861	0.00761661	0.0325359
VPS26A	798.715	-0.331637	0.0927151	-3.57695	0.000347624	0.0031518
CCSER1	532.368	-0.33179	0.108542	-3.0568	0.00223712	0.0130881
TAF9B	318.922	-0.332109	0.112008	-2.96504	0.00302639	0.0164556
SESTD1	1671.65	-0.332192	0.129701	-2.56122	0.0104305	0.0414943
FAM120B	1107.53	-0.332277	0.115622	-2.87383	0.00405522	0.0204208
ARHGEF12	4525.18	-0.332576	0.0915662	-3.63208	0.000281142	0.00267331
ORMDL2	272.912	-0.332589	0.125629	-2.64739	0.00811155	0.0341491
TRIAP1	202.331	-0.332882	0.123223	-2.70145	0.00690382	0.0302948
CDC37L1	265.627	-0.332975	0.0912377	-3.64953	0.000262716	0.00253421
SLC30A5	1176.2	-0.333074	0.108091	-3.08141	0.00206023	0.0123011
HADHA	2352.05	-0.333585	0.0848942	-3.92942	8.51511e-05	0.00102216
TMEM183A	639.373	-0.333809	0.111317	-2.99871	0.00271121	0.0151285
CHMP3	120.336	-0.333938	0.123251	-2.70942	0.00674011	0.0297563
SNX24	177.238	-0.333952	0.125111	-2.66925	0.00760214	0.0324943
BZW1	1736.02	-0.333971	0.097448	-3.42717	0.000609905	0.00486189
RWDD2B	232.422	-0.334479	0.12902	-2.59246	0.00952928	0.0387351
OCRL	448.111	-0.334615	0.0963136	-3.47423	0.00051233	0.0042717
PPP6C	923.002	-0.334805	0.0729219	-4.59129	4.40523e-06	8.32992e-05
TTC8	235.972	-0.334989	0.126022	-2.65818	0.00785641	0.0333592
MFN1	1271.85	-0.335185	0.119989	-2.79346	0.00521479	0.0245502
DCUN1D1	1013.19	-0.335204	0.101	-3.31885	0.000903882	0.00656454
ZNF69	215.235	-0.335518	0.100315	-3.34466	0.00082384	0.00610848
SAV1	613.05	-0.335546	0.0948199	-3.53877	0.000401994	0.00353477
METTL9	1048.71	-0.335559	0.115811	-2.89747	0.0037619	0.0193793
SLC25A13	315.957	-0.335574	0.100129	-3.35141	0.000804002	0.00599974
TALDO1	859.722	-0.336166	0.134188	-2.50518	0.0122389	0.0469019
NDUFV2	769.605	-0.336192	0.119871	-2.80461	0.00503776	0.0239321
RTN4	1696.95	-0.336242	0.0909108	-3.6986	0.000216794	0.00217544
TYW3	566.637	-0.336612	0.117112	-2.87428	0.00404951	0.020402
OCIAD1	1220	-0.336711	0.116734	-2.88443	0.00392122	0.0199507
RPRD1A	970.636	-0.336858	0.104901	-3.2112	0.00132182	0.0087549
RRP15	378.771	-0.337081	0.114507	-2.94375	0.00324258	0.0173187
DCBLD1	193.921	-0.337217	0.106505	-3.1662	0.00154445	0.00984615
CDC5L	1372.87	-0.337429	0.128172	-2.63263	0.00847273	0.0353648
PHAX	575.494	-0.337555	0.112045	-3.01269	0.00258944	0.0146463
NDUFS1	1546.26	-0.337906	0.0860022	-3.92904	8.5285e-05	0.00102317
PLEKHA1	837.835	-0.337938	0.0984361	-3.43307	0.000596779	0.00477864
ATRN	1461.83	-0.33834	0.0882891	-3.83219	0.000127009	0.00139988
FBXO8	474.67	-0.338341	0.0952726	-3.55129	0.000383341	0.00340856
BTD	426.737	-0.338474	0.108514	-3.11918	0.00181358	0.0111481
PIAS2	763.729	-0.338851	0.097986	-3.45816	0.000543879	0.00445899
FRS2	965.749	-0.339315	0.0805722	-4.21131	2.53893e-05	0.000367228
MTA3	353.986	-0.339498	0.0883787	-3.8414	0.000122335	0.00135854
ZNF470	196.841	-0.3395	0.119604	-2.83854	0.00453205	0.0221719
GLUD1	2552.96	-0.339567	0.0848871	-4.00022	6.32833e-05	0.000797756
ARL6IP5	3656.95	-0.339583	0.127777	-2.65762	0.00786953	0.0333949
DYM	917.838	-0.33962	0.108379	-3.13362	0.00172663	0.0107256
SAT2	337.45	-0.339714	0.130215	-2.60887	0.00908405	0.0373343
LANCL2	236.272	-0.339766	0.0945936	-3.59185	0.000328335	0.00301305
HSF2	271.428	-0.339901	0.105612	-3.21839	0.00128914	0.00858218
C21orf59	291.552	-0.340217	0.130283	-2.61138	0.0090177	0.0371282
MRPL18	329.18	-0.34052	0.135284	-2.51708	0.0118333	0.0456736
PIP4K2C	341.075	-0.340883	0.109057	-3.12574	0.00177357	0.0109512
PPIP5K1	183.338	-0.340911	0.113599	-3.00101	0.00269083	0.0150381
STS	372.893	-0.340998	0.0881134	-3.86999	0.000108842	0.00124494
FH	654.069	-0.341114	0.109572	-3.11316	0.00185094	0.0113165
ZNF112	187.315	-0.341356	0.120113	-2.84195	0.0044839	0.0219904
RAI14	742.985	-0.341389	0.114978	-2.96917	0.00298609	0.0163004
VAPB	862.296	-0.341495	0.101531	-3.36346	0.000769727	0.00580492
ETF1	1401.96	-0.34176	0.0935923	-3.65159	0.000260627	0.00251841
CRLS1	513.297	-0.341771	0.117113	-2.9183	0.00351947	0.0184392
VAPA	1978.62	-0.342632	0.0842561	-4.06656	4.77123e-05	0.000629945
URI1	1213.28	-0.342668	0.120666	-2.83981	0.00451405	0.0221101
PINK1-AS	140.228	-0.342781	0.125609	-2.72895	0.00635358	0.0285426
FKBP9	695.007	-0.343233	0.121025	-2.83604	0.00456772	0.022324
AVL9	1210.2	-0.343253	0.0893891	-3.83999	0.00012304	0.00136416
EBP	287.542	-0.343577	0.131274	-2.61726	0.00886389	0.0366193
CAMSAP2	890.075	-0.343635	0.107828	-3.18688	0.00143817	0.00933023
ESD	971.676	-0.343659	0.107335	-3.20176	0.00136592	0.00897735
HSD17B4	1755.14	-0.343848	0.0988572	-3.47823	0.000504734	0.00422568
HKR1	497.809	-0.343988	0.0913312	-3.76638	0.00016563	0.00175067
COPA	4529.34	-0.344019	0.108042	-3.18414	0.00145186	0.00941018
HIF1A	3009.65	-0.344107	0.122313	-2.81332	0.0049033	0.0234809
NUBPL	262.974	-0.344199	0.0873331	-3.94122	8.10684e-05	0.000982305
ATL1	326.529	-0.34444	0.138859	-2.4805	0.01312	0.0492327
SNRNP27	326.555	-0.34475	0.10164	-3.39188	0.000694155	0.00535249
WIBG	206.401	-0.344954	0.120777	-2.85613	0.00428837	0.0213171
KIAA1377	239.058	-0.345511	0.104886	-3.29415	0.000987198	0.0070263
C6orf203	157.381	-0.345728	0.127479	-2.71203	0.00668734	0.0296085
ATP5L	1374.4	-0.345961	0.132979	-2.60163	0.00927828	0.0380112
C5orf54	181.229	-0.346025	0.114108	-3.03245	0.00242581	0.0139349
RILPL1	69.6658	-0.34643	0.131093	-2.64262	0.00822666	0.0345195
PEX19	795.726	-0.346679	0.0932143	-3.71916	0.000199885	0.00203549
TRMT5	364.808	-0.346757	0.0963566	-3.59869	0.000319826	0.00295338
SUMO3	768.749	-0.346803	0.103258	-3.35862	0.000783318	0.00587945
44084	866.278	-0.346885	0.11011	-3.15035	0.00163077	0.0102507
FBXL5	2179.89	-0.346965	0.0988479	-3.51009	0.000447953	0.00384538
TMEM261	654.717	-0.347096	0.118711	-2.92388	0.00345698	0.0181718
TCEAL4	421.967	-0.347158	0.128701	-2.6974	0.00698834	0.030581
HNRNPAB	565.9	-0.347407	0.137674	-2.5234	0.0116225	0.045003
ATP5O	1285.09	-0.347433	0.110957	-3.13124	0.00174071	0.0107968
KANSL1L	588.219	-0.34758	0.12162	-2.85793	0.00426421	0.0212345
PSMG3	150.435	-0.348045	0.101161	-3.44051	0.000580613	0.00468376
ELAC1	106.097	-0.34807	0.114644	-3.0361	0.00239663	0.0138173
TMEM9B	749.653	-0.348474	0.115969	-3.00488	0.00265689	0.0148767
PCMT1	790.471	-0.348828	0.0903652	-3.86021	0.000113291	0.00128568
SETMAR	173.497	-0.348972	0.106832	-3.26654	0.00108872	0.00756146
RBBP7	1341.52	-0.349088	0.113687	-3.0706	0.00213628	0.0126416
BECN1	887.001	-0.349145	0.11853	-2.94563	0.00322294	0.0172317
NCSTN	1245.6	-0.349323	0.122949	-2.84121	0.00449426	0.0220298
UGDH	539.876	-0.349497	0.140266	-2.49168	0.0127141	0.0481742
DCAF10	903.491	-0.349579	0.105687	-3.30768	0.000940739	0.0067701
PRKAR2A	1228.07	-0.349937	0.122845	-2.84861	0.00439112	0.0216935
SUOX	205.558	-0.35069	0.102701	-3.41466	0.000638607	0.0050334
ZNF449	207.789	-0.350713	0.0997944	-3.51436	0.000440816	0.00379835
LPP	6241.99	-0.351079	0.0933753	-3.75986	0.000170006	0.00178775
ENOSF1	581.707	-0.351279	0.134495	-2.61183	0.00900582	0.0370944
RPL37A	8991.41	-0.351431	0.135018	-2.60284	0.0092454	0.0378916
STAU1	1301.2	-0.351495	0.0960464	-3.65964	0.000252569	0.00245146
CHMP5	831.868	-0.351525	0.118548	-2.96526	0.0030243	0.0164556
ICMT	934.153	-0.351542	0.0969123	-3.62743	0.000286262	0.00271271
ETAA1	441.43	-0.35182	0.13766	-2.55571	0.0105972	0.0419377
POLD2	308.314	-0.352079	0.12422	-2.83433	0.00459223	0.0224131
PCBD2	154.997	-0.352129	0.123541	-2.85029	0.00436795	0.0216157
MRPS36	201.868	-0.352171	0.12713	-2.77016	0.0056029	0.0259392
PRDX5	1350.82	-0.35237	0.125466	-2.8085	0.00497731	0.0237471
TMEM248	2118.89	-0.352418	0.0996153	-3.53779	0.000403494	0.00354343
IFT46	231.181	-0.352491	0.114433	-3.08031	0.00206784	0.0123287
LOXL4	309.108	-0.352581	0.138846	-2.53937	0.0111052	0.0435647
UQCR10	575.979	-0.352632	0.117233	-3.00796	0.00263008	0.0147743
HSPA9	2728.74	-0.352649	0.107057	-3.29404	0.000987589	0.0070263
REPS1	771.109	-0.352654	0.126538	-2.78694	0.00532085	0.0249005
RNF14	845.623	-0.352802	0.089625	-3.93642	8.27055e-05	0.000999104
SPTLC1	1147.12	-0.352984	0.0748284	-4.71725	2.39054e-06	4.85432e-05
SEH1L	448.722	-0.353112	0.114319	-3.08883	0.00200944	0.0120783
NADK2	639.348	-0.353123	0.103844	-3.40052	0.00067259	0.00522728
HIBADH	597.962	-0.353141	0.101026	-3.49555	0.000473091	0.00401932
LOC100506548	359.274	-0.353189	0.123468	-2.86057	0.00422883	0.021094
COQ9	411.389	-0.353242	0.136034	-2.59673	0.00941169	0.0384051
PEX2	864.019	-0.353516	0.119926	-2.9478	0.00320049	0.0171517
ACAA1	472.971	-0.353536	0.125533	-2.81628	0.00485828	0.0233087
NAE1	571.295	-0.353615	0.106435	-3.32235	0.00089262	0.00650877
TMTC3	993.237	-0.35364	0.119464	-2.96021	0.00307428	0.0166309
PFDN1	392.568	-0.353747	0.105245	-3.36116	0.000776148	0.00583839
CHCHD4	107.291	-0.353776	0.130429	-2.7124	0.00667976	0.0295951
IDI1	790.072	-0.353779	0.128185	-2.75991	0.00578168	0.0266115
CTTN	1231.23	-0.353781	0.120138	-2.94479	0.00323176	0.0172744
NAPG	776.578	-0.354279	0.104305	-3.39656	0.000682384	0.00528149
AES	2197.39	-0.354459	0.139725	-2.53683	0.0111862	0.0437411
ZNF605	537.386	-0.354554	0.117412	-3.01974	0.00252992	0.0143727
COL4A3BP	1193.56	-0.354725	0.0937771	-3.78264	0.000155176	0.00165717
SELT	1560.49	-0.354731	0.123444	-2.87361	0.00405804	0.020425
TWISTNB	383.397	-0.35477	0.12175	-2.91393	0.00356913	0.0186378
EIF1AX	1394.15	-0.354838	0.0960706	-3.69351	0.00022118	0.0022067
C2orf76	77.4201	-0.354905	0.106075	-3.34581	0.000820439	0.00608933
STT3A	2715.2	-0.355095	0.129636	-2.73918	0.00615926	0.0278763
MRPL15	336.543	-0.355301	0.0949261	-3.74293	0.00018189	0.00188959
DNAJB12	503.499	-0.355397	0.134246	-2.64735	0.00811249	0.0341491
ALG8	359.779	-0.355478	0.118995	-2.98733	0.00281424	0.0155658
NDUFB5	668.035	-0.355605	0.134205	-2.64971	0.00805608	0.0339906
MLLT4	3164.38	-0.355708	0.143763	-2.47426	0.0133513	0.0498632
TIMM9	172.465	-0.355752	0.128179	-2.77543	0.00551285	0.0256086
AFF4	3982.1	-0.355754	0.0878185	-4.05102	5.09954e-05	0.000664391
CRK	941.527	-0.35645	0.0666877	-5.34507	9.03845e-08	2.72356e-06
PPP1R11	461.626	-0.356512	0.114992	-3.10032	0.0019331	0.011722
SVIP	473.797	-0.356684	0.137163	-2.60045	0.00931027	0.0380893
TANC1	934.913	-0.356761	0.136749	-2.60888	0.00908389	0.0373343
TEAD1	816.452	-0.356859	0.103641	-3.44323	0.000574807	0.0046442
PTTG1IP	2363.49	-0.356939	0.123071	-2.90028	0.0037283	0.0192591
CYB5D1	248.815	-0.357035	0.111178	-3.21138	0.00132097	0.00875453
MDH1	1524.69	-0.357067	0.0931475	-3.83335	0.000126409	0.00139402
TMEM11	161.969	-0.357117	0.132715	-2.69085	0.00712694	0.0310163
COX6A1	915.822	-0.357338	0.112142	-3.18646	0.00144023	0.00934067
MMAB	277.58	-0.357728	0.143243	-2.49736	0.0125123	0.0476252
SOWAHC	245.851	-0.357755	0.123896	-2.88755	0.00388258	0.0198079
DCTN4	1224.62	-0.357777	0.095103	-3.762	0.000168562	0.0017771
CYCS	1205.92	-0.358017	0.131562	-2.72127	0.00650308	0.0290496
WDR43	885.848	-0.358042	0.112319	-3.18774	0.00143391	0.00931672
IQGAP1	9646.58	-0.358061	0.104664	-3.42106	0.000623774	0.00494485
PTER	544.627	-0.358575	0.117173	-3.06021	0.00221182	0.0129795
HN1L	745.854	-0.358665	0.122764	-2.92158	0.00348259	0.0182878
NIPAL3	1293.46	-0.358769	0.127022	-2.82445	0.00473617	0.022931
CTNNA1	3749.3	-0.358954	0.101279	-3.54421	0.000393791	0.00347747
RYK	1048.11	-0.359137	0.0988804	-3.63203	0.000281196	0.00267331
USP16	1548.11	-0.359279	0.141313	-2.54244	0.011008	0.0432082
BBS1	235.265	-0.35951	0.118649	-3.03002	0.00244534	0.0140348
ZNF778	169.923	-0.359576	0.119439	-3.01055	0.00260773	0.0147014
RDX	1408.1	-0.359683	0.105642	-3.40473	0.000662297	0.00515701
SAR1B	2045.41	-0.359939	0.111762	-3.22057	0.00127935	0.00853631
MRPL22	177.108	-0.360162	0.127735	-2.81961	0.00480821	0.0231655
LCMT2	155.515	-0.360245	0.12337	-2.92004	0.00349982	0.0183549
PJA2	4641.98	-0.36054	0.0971881	-3.70972	0.000207492	0.00210256
SFXN4	325.691	-0.360586	0.126461	-2.85135	0.00435334	0.0215637
UBE2K	1191.21	-0.360795	0.0824354	-4.3767	1.20488e-05	0.000197407
HIGD2A	500.104	-0.360806	0.11348	-3.17947	0.00147545	0.00951518
SNAP23	1232.26	-0.36102	0.105926	-3.40823	0.000653864	0.00511841
DHRS7B	287.596	-0.361249	0.141306	-2.5565	0.0105731	0.0418679
ATP5G3	1105.02	-0.361377	0.113273	-3.19032	0.00142118	0.00926371
IPO5	2153.83	-0.361735	0.109346	-3.30816	0.000939114	0.00676549
TSC22D1	1639.53	-0.361984	0.102232	-3.54079	0.000398925	0.00351228
GOLT1B	901.311	-0.362051	0.126706	-2.8574	0.00427129	0.0212554
LOC102723773	294.731	-0.362107	0.103019	-3.51495	0.00043984	0.00379153
GNPAT	939.7	-0.362224	0.103926	-3.48541	0.000491378	0.00414225
CCBL2	463.731	-0.362488	0.0975755	-3.71495	0.000203245	0.00206562
IPO7	2799.25	-0.36255	0.109459	-3.31221	0.000925618	0.00669635
PROSC	622.852	-0.3629	0.125309	-2.89604	0.00377901	0.0194334
ANXA2	6419.58	-0.36347	0.137172	-2.64974	0.00805542	0.0339906
SDHB	616.908	-0.364012	0.117139	-3.10753	0.00188657	0.011494
RPL35A	6007.7	-0.364918	0.137891	-2.64642	0.00813489	0.034225
ZFHX3	861.15	-0.36496	0.142059	-2.56907	0.0101973	0.0408031
RPA3-AS1	323.071	-0.365028	0.142517	-2.56129	0.0104284	0.0414943
ARPC1A	667.068	-0.365057	0.131204	-2.78237	0.00539638	0.0251526
SLAIN2	1158.65	-0.365352	0.108507	-3.36709	0.000759655	0.00575379
EIF4EBP2	2480.58	-0.366063	0.0905358	-4.0433	5.27044e-05	0.000683201
NDUFA12	343.724	-0.366295	0.141955	-2.58036	0.00986987	0.0397753
SYNJ2BP	1144.62	-0.366567	0.112537	-3.25729	0.00112482	0.00774081
SEC23IP	1116.27	-0.366661	0.110282	-3.32474	0.000884999	0.00646375
ALG11	236.461	-0.366843	0.118389	-3.09863	0.00194419	0.0117662
STX12	838.541	-0.367055	0.0912821	-4.0211	5.79265e-05	0.000740648
DCTN1	2038.31	-0.36736	0.133689	-2.74787	0.00599845	0.0273319
ZDHHC16	377.972	-0.367559	0.134711	-2.7285	0.00636223	0.028569
STIM1	802.863	-0.367608	0.147535	-2.49166	0.0127149	0.0481742
SPTY2D1	881.224	-0.368029	0.131972	-2.78868	0.00529236	0.0248193
SFT2D1	459.855	-0.368051	0.103773	-3.54671	0.000390075	0.00345354
HEBP1	176.585	-0.368236	0.129365	-2.8465	0.00442029	0.0217931
RCN2	489.5	-0.36866	0.110444	-3.33797	0.000843922	0.00622914
SPTLC2	2648.77	-0.368829	0.130605	-2.82401	0.00474271	0.0229572
TCTN2	160.55	-0.369486	0.135542	-2.72599	0.00641095	0.0287315
COPS2	1299.47	-0.369499	0.131067	-2.81915	0.0048151	0.0231769
ZNF229	109.473	-0.370062	0.143701	-2.57522	0.0100177	0.0402328
COX6B1	1167.17	-0.370115	0.126192	-2.93295	0.00335756	0.0177944
TBC1D23	1203.52	-0.370313	0.128228	-2.88791	0.00387806	0.0197897
UBL4A	388.942	-0.370329	0.118972	-3.11273	0.00185363	0.0113234
LDHA	2883.02	-0.370438	0.11254	-3.29162	0.000996105	0.00707224
MED21	819.215	-0.371114	0.124929	-2.97059	0.00297225	0.016241
TMEM117	143.812	-0.371397	0.146333	-2.53804	0.0111476	0.0436481
RAB11FIP1	1859.64	-0.371818	0.146993	-2.5295	0.0114226	0.0443876
CDKL5	473.949	-0.371883	0.136512	-2.72417	0.0064463	0.0288648
SLC45A4	419.93	-0.372107	0.144459	-2.57587	0.00999893	0.0401653
MRPL36	130.14	-0.372634	0.136221	-2.73552	0.00622816	0.0281017
AK9	287.55	-0.37294	0.132974	-2.8046	0.00503786	0.0239321
TMCO1	1385.77	-0.372948	0.137306	-2.71618	0.00660396	0.0293286
TUBB4B	1138.73	-0.373225	0.150444	-2.48083	0.0131078	0.0492282
MYO1D	1741.39	-0.373276	0.146054	-2.55575	0.010596	0.0419377
SMAP1	682.769	-0.373292	0.123528	-3.02191	0.00251186	0.0143056
LINC00478	283.33	-0.373356	0.13277	-2.81204	0.00492277	0.0235577
KIAA1143	706.72	-0.373482	0.105983	-3.52397	0.000425131	0.00369026
RAPGEF2	1912.74	-0.373489	0.14935	-2.50077	0.0123924	0.0473087
UBE2V2	531.516	-0.373507	0.111427	-3.35204	0.000802195	0.00599059
FBXO4	190.144	-0.373747	0.118389	-3.15694	0.00159433	0.0100816
DNAL1	324.409	-0.374312	0.0745957	-5.01787	5.22471e-07	1.2744e-05
MUT	872.675	-0.374389	0.102479	-3.65333	0.000258865	0.00250374
SH3PXD2B	628.431	-0.374686	0.131556	-2.84811	0.00439799	0.0217223
ZMYND11	1691.66	-0.374845	0.108126	-3.46675	0.000526801	0.00436411
43895	431.338	-0.37525	0.0936484	-4.00701	6.14915e-05	0.000778024
FAM173B	238.324	-0.375349	0.0953725	-3.93561	8.29868e-05	0.00100143
JKAMP	696.075	-0.375393	0.114164	-3.28818	0.00100836	0.00712716
KIAA0754	496.652	-0.37541	0.134796	-2.78502	0.00535241	0.0249929
OPA1	1824.83	-0.375444	0.101598	-3.69538	0.000219557	0.00219674
SCYL2	1618.64	-0.375633	0.123775	-3.0348	0.00240694	0.0138574
RBPMS	267.301	-0.375705	0.146546	-2.56374	0.0103551	0.0412822
METTL2B	272.526	-0.375796	0.139944	-2.68533	0.00724583	0.0313813
NDUFS6	241.126	-0.375806	0.141381	-2.65812	0.0078579	0.0333592
KIAA1324L	396.679	-0.376031	0.142308	-2.64238	0.00823263	0.0345375
DTWD2	233.829	-0.376198	0.138793	-2.71049	0.00671841	0.0296961
C11orf54	556.448	-0.376216	0.126402	-2.97635	0.00291705	0.0160115
MRPL34	188.633	-0.376306	0.0973771	-3.86442	0.000111353	0.00126742
OSBPL2	721.285	-0.376715	0.123187	-3.05808	0.00222761	0.0130547
MRPL47	288.529	-0.376951	0.137792	-2.73565	0.00622575	0.028097
NET1	3362.26	-0.377233	0.116062	-3.25026	0.00115298	0.00788033
ACVR1	609.659	-0.377451	0.0935693	-4.03392	5.48551e-05	0.000706636
NDUFC1	301.5	-0.37767	0.104327	-3.62004	0.000294554	0.00277019
ARMCX3	1550.02	-0.37841	0.132803	-2.84941	0.00438003	0.0216595
EEF2K	1066.57	-0.37856	0.133551	-2.83458	0.0045886	0.022406
SENP2	620.499	-0.378603	0.104016	-3.63985	0.000272797	0.00260668
PIGA	215.094	-0.378944	0.121502	-3.11883	0.00181571	0.0111546
CHCHD7	487.521	-0.379261	0.122695	-3.0911	0.00199418	0.0119971
SH3D19	803.77	-0.37933	0.132212	-2.86911	0.00411628	0.0206676
AGPS	1724.52	-0.379378	0.116167	-3.26579	0.00109158	0.00757271
HLTF	1091.08	-0.379408	0.113231	-3.35075	0.000805928	0.00601193
TIMM23	424.802	-0.379646	0.13793	-2.75245	0.00591509	0.0270804
SH3GLB1	2616.37	-0.379731	0.110801	-3.42713	0.000610007	0.00486189
SLC30A7	2102.37	-0.379787	0.124001	-3.06277	0.002193	0.0129106
SLC11A2	1620.96	-0.380017	0.109758	-3.46232	0.000535549	0.00441833
SLC35E3	169.74	-0.380071	0.152146	-2.49807	0.0124873	0.0475477
ZNF664	1997.72	-0.380132	0.122041	-3.11477	0.00184086	0.0112744
ST5	317.556	-0.380138	0.133648	-2.84434	0.00445042	0.0218964
MRPL13	288.743	-0.380246	0.119298	-3.18737	0.00143571	0.00932309
SNTB1	653	-0.380359	0.149792	-2.53925	0.0111089	0.0435711
CRCP	554.255	-0.380398	0.109469	-3.47494	0.00051097	0.0042638
TMEM170B	257.189	-0.380527	0.119073	-3.19574	0.0013947	0.00912723
PRKAA1	1746	-0.380572	0.0931131	-4.0872	4.36603e-05	0.00058434
IGBP1	868.184	-0.380962	0.131852	-2.88932	0.00386073	0.0197208
DYNC2H1	1108.97	-0.381027	0.124202	-3.06781	0.00215637	0.012724
ABHD11	126.182	-0.381599	0.149172	-2.55811	0.0105242	0.0417703
CHD9	5064.02	-0.38165	0.126817	-3.00946	0.00261713	0.0147261
ZNF662	224.373	-0.381652	0.137752	-2.77057	0.00559583	0.0259123
FNIP1	1468.31	-0.381938	0.0834616	-4.57622	4.73461e-06	8.87137e-05
ANAPC16	1938.37	-0.382028	0.101995	-3.74556	0.000179993	0.00187555
PCYT2	234.421	-0.38205	0.148731	-2.56873	0.0102071	0.0408274
SSBP2	822.132	-0.382242	0.0987102	-3.87237	0.000107783	0.00123555
PTPLB	307.864	-0.382387	0.10447	-3.66024	0.000251976	0.00244745
TJP2	925.033	-0.382431	0.139181	-2.74772	0.00600116	0.0273319
PEX10	161.695	-0.382486	0.151154	-2.53044	0.0113919	0.0442764
GIPC1	345.295	-0.382981	0.152499	-2.51136	0.0120266	0.0463069
MPDU1	509.896	-0.383394	0.128126	-2.99231	0.00276874	0.0153818
STX3	402.465	-0.383823	0.0830223	-4.62313	3.77986e-06	7.26064e-05
SKP1	2161.99	-0.383831	0.115716	-3.317	0.000909911	0.00659894
ENC1	956.659	-0.383848	0.112906	-3.39972	0.000674548	0.00524002
GOT2	606.361	-0.383915	0.111722	-3.43634	0.000589633	0.00473614
JDP2	297.629	-0.384095	0.116891	-3.28591	0.00101652	0.00717024
TMEM237	348.587	-0.384167	0.135403	-2.83721	0.00455102	0.0222541
FAM229B	122.254	-0.384195	0.124243	-3.09228	0.00198625	0.0119634
HADH	507.941	-0.384713	0.123023	-3.12716	0.00176505	0.0109084
USO1	3027.85	-0.384898	0.142287	-2.70509	0.00682854	0.0300669
LOC92249	141.458	-0.385053	0.140008	-2.75022	0.00595548	0.0272109
HAT1	634.983	-0.385487	0.13803	-2.79278	0.00522567	0.0245792
AP1S1	242.096	-0.385583	0.125591	-3.07014	0.00213955	0.0126539
FAM200B	342.918	-0.385997	0.130002	-2.96917	0.00298605	0.0163004
STRAP	741.769	-0.386638	0.110531	-3.49802	0.000468723	0.00399044
LRRFIP1	2164.97	-0.387235	0.122502	-3.16104	0.00157206	0.00997345
PAPSS1	1595.81	-0.387335	0.13022	-2.97447	0.00293492	0.0160754
AMD1	1783.05	-0.387482	0.109762	-3.53021	0.000415234	0.00362336
PI4K2B	1337.13	-0.387747	0.130914	-2.96184	0.00305805	0.0165562
SGCB	482.852	-0.388698	0.109136	-3.56158	0.000368633	0.0032977
HMGCS1	1157.71	-0.388781	0.143903	-2.70169	0.0068989	0.0302867
DNAJC19	356.123	-0.388869	0.131452	-2.95826	0.00309379	0.0167102
DPM1	423.113	-0.389234	0.144871	-2.68677	0.00721472	0.0312866
TATDN1	258.401	-0.389911	0.133192	-2.92744	0.00341769	0.0180343
AK3	888.805	-0.390081	0.0898615	-4.34091	1.41893e-05	0.000226184
LINC00998	330.946	-0.390108	0.140194	-2.78263	0.00539196	0.0251377
MAP3K13	746.27	-0.390216	0.112748	-3.46096	0.000538263	0.00443233
DLG5	564.973	-0.390379	0.142828	-2.7332	0.00627215	0.0282373
PPA2	891.758	-0.390391	0.143533	-2.71987	0.00653085	0.0291232
LINC00984	195.541	-0.390648	0.149049	-2.62094	0.00876886	0.036314
SNRPD3	1133.94	-0.391509	0.12163	-3.21886	0.001287	0.00857716
SRP14	1696.4	-0.391511	0.138976	-2.81711	0.00484581	0.0232705
SEC24A	2090.13	-0.391533	0.134609	-2.90866	0.00362976	0.0188636
THOC7	323.295	-0.391928	0.152055	-2.57754	0.0099507	0.0400027
CYB5D2	179.347	-0.392105	0.15181	-2.58287	0.00979819	0.0395824
SUMO1	908.012	-0.392358	0.139082	-2.82106	0.00478647	0.0231127
AMOTL1	1390.84	-0.392546	0.119979	-3.27178	0.00106873	0.00745184
WWTR1	816.606	-0.392551	0.0984225	-3.98843	6.6513e-05	0.000833374
ZNF542	224.013	-0.392629	0.0770528	-5.09558	3.47667e-07	8.89052e-06
YBX3	738.544	-0.392654	0.14618	-2.6861	0.00722907	0.0313367
UBL3	1391.41	-0.393017	0.0926584	-4.24157	2.21965e-05	0.000327482
EMC7	454.948	-0.393123	0.125409	-3.13474	0.00172009	0.0107004
EEF1G	12100.1	-0.393398	0.148516	-2.64886	0.00807642	0.0340485
GTF2H5	244.007	-0.393417	0.144779	-2.71735	0.00658061	0.0292628
GPSM2	157.087	-0.393462	0.151257	-2.60128	0.00928762	0.03803
TPM2	620.7	-0.394085	0.158934	-2.47956	0.0131546	0.0492963
MRPL35	518.583	-0.394431	0.115225	-3.42314	0.000619032	0.00491671
PKP4	2330.13	-0.394791	0.158604	-2.48915	0.0128048	0.0484076
GMCL1	364.088	-0.395285	0.118359	-3.33971	0.000838663	0.00619336
SEC31A	4063.59	-0.395548	0.107156	-3.69131	0.000223103	0.00222358
PRDX2	771.54	-0.395652	0.13777	-2.87182	0.00408118	0.0205214
COPS4	509.68	-0.395835	0.125431	-3.15578	0.00160067	0.0101077
SLC35B2	576.156	-0.395908	0.134576	-2.94189	0.00326219	0.0174144
ATP6V0E1	1667	-0.396032	0.13751	-2.88003	0.00397634	0.0201714
PAWR	869.927	-0.396092	0.113387	-3.49327	0.000477135	0.00404701
MMADHC	1258.59	-0.396117	0.122335	-3.23797	0.00120382	0.00812971
KIF1C	987.806	-0.396391	0.154196	-2.57069	0.0101497	0.0406601
UQCRFS1	589.134	-0.396729	0.128928	-3.07713	0.00209006	0.0124288
GOLGA2	1196.78	-0.396798	0.157617	-2.51749	0.0118196	0.0456462
SMIM15	869.077	-0.397006	0.123184	-3.22288	0.0012691	0.00848168
MRPS15	388.826	-0.397164	0.15992	-2.48352	0.0130092	0.0489562
MKKS	508.819	-0.397274	0.107558	-3.69358	0.000221123	0.0022067
DST	17834.7	-0.397771	0.127346	-3.12354	0.00178692	0.0110171
CSDE1	12358.4	-0.398111	0.127205	-3.12967	0.00175005	0.0108368
VANGL1	400.409	-0.398212	0.156451	-2.54528	0.0109189	0.0429319
NANP	148	-0.398214	0.115393	-3.45094	0.00055863	0.00455096
ABCD3	1135.45	-0.398235	0.139845	-2.8477	0.00440367	0.0217347
CRYBG3	2949.2	-0.398255	0.0992168	-4.01398	5.97029e-05	0.00076006
EPB41L4A-AS1	236.247	-0.398592	0.154571	-2.57869	0.00991747	0.0399236
SLC35E1	876.455	-0.398694	0.131611	-3.02933	0.00245098	0.0140537
EXTL2	243.034	-0.398818	0.0999259	-3.99114	6.57576e-05	0.000825415
COX5B	936.08	-0.398833	0.113373	-3.51788	0.00043501	0.00376248
RCBTB2	948.678	-0.398886	0.106443	-3.7474	0.000178674	0.00186369
TMTC4	228.482	-0.399185	0.155317	-2.57013	0.0101661	0.0407097
PARD3	1087.23	-0.399485	0.118303	-3.3768	0.000733353	0.00559198
CCDC6	1741.15	-0.399506	0.106893	-3.73742	0.000185919	0.00192465
MAP4K3	736.749	-0.399665	0.084264	-4.74301	2.10566e-06	4.33998e-05
INSR	2837.5	-0.399917	0.156522	-2.55502	0.0106182	0.0419821
CCNB1IP1	459.521	-0.400378	0.106061	-3.77497	0.000160029	0.00170106
LOC100506710	1656.56	-0.400578	0.115383	-3.47173	0.000517121	0.00429782
ATPAF1	485.266	-0.400822	0.122655	-3.26789	0.00108351	0.00753451
RSL24D1	1388.85	-0.401108	0.138425	-2.89766	0.00375955	0.019372
RPL4	15612.1	-0.401741	0.13631	-2.94727	0.00320596	0.0171676
DNAJA4	257.047	-0.402091	0.151876	-2.6475	0.00810895	0.0341491
ALG2	630.773	-0.402216	0.142738	-2.81786	0.00483448	0.0232269
EIF2D	741.376	-0.402372	0.113075	-3.55846	0.000373035	0.00332985
KIAA1191	1031.35	-0.402602	0.110296	-3.65021	0.000262031	0.0025308
MLEC	3335.86	-0.402663	0.139716	-2.88201	0.00395145	0.0200748
SYTL2	547.748	-0.402667	0.118043	-3.41118	0.000646819	0.0050787
LOC257396	57.4095	-0.402776	0.159434	-2.52628	0.0115277	0.0447283
TMEM33	1589.14	-0.402853	0.0816779	-4.93221	8.13034e-07	1.86608e-05
INADL	3136.12	-0.402865	0.1593	-2.52898	0.0114395	0.0444281
BMPR1A	863.193	-0.403182	0.136806	-2.94711	0.00320762	0.017172
CAB39L	561.028	-0.403265	0.14351	-2.81001	0.00495399	0.0236687
PTPLAD1	1222.83	-0.403328	0.119003	-3.38921	0.000700931	0.00539466
FNIP2	903.064	-0.403497	0.112703	-3.58019	0.000343351	0.00312028
COX7C	2533.51	-0.403562	0.150273	-2.68552	0.00724166	0.0313699
CDR2	442.37	-0.403779	0.135884	-2.9715	0.00296346	0.0162058
PRRG4	379.915	-0.404185	0.139374	-2.90001	0.00373156	0.0192663
PSMD12	534.464	-0.404266	0.139685	-2.89412	0.0038022	0.0195138
LMBRD2	683.09	-0.404277	0.109442	-3.69398	0.000220772	0.00220568
VAMP8	1307.46	-0.404385	0.149036	-2.71334	0.0066609	0.0295306
NCOA4	6172.4	-0.404625	0.141971	-2.85006	0.00437107	0.0216255
EIF2AK1	1326.12	-0.405116	0.131817	-3.07332	0.0021169	0.0125522
SATB1	1169.53	-0.405396	0.163767	-2.47544	0.0133073	0.0497509
PIGM	312.305	-0.4054	0.119871	-3.38197	0.000719679	0.00551014
CAT	1381.43	-0.405786	0.141101	-2.87586	0.00402929	0.02032
DANCR	363.253	-0.405887	0.124528	-3.25941	0.00111646	0.00769908
PIAS3	374.025	-0.406011	0.12616	-3.21823	0.00128982	0.00858396
MRPS14	444.837	-0.406075	0.122307	-3.32013	0.000899761	0.00654144
ARHGAP29	1041.49	-0.406211	0.113249	-3.58689	0.00033465	0.0030601
ISCA1	368.009	-0.40648	0.119816	-3.39254	0.000692469	0.0053415
NEDD4L	1217.22	-0.406611	0.159117	-2.55543	0.0106057	0.0419567
GCC2	2579.27	-0.406791	0.14839	-2.74136	0.0061186	0.0277166
LINC00997	74.1784	-0.406915	0.1593	-2.55439	0.0106375	0.0420341
TBC1D15	1182.6	-0.407237	0.133179	-3.05783	0.00222949	0.0130583
IFT20	288.484	-0.407514	0.149115	-2.73288	0.00627827	0.0282536
PDSS1	49.4967	-0.407516	0.164283	-2.48057	0.0131171	0.0492327
CPNE3	2663	-0.408258	0.0935949	-4.36197	1.28895e-05	0.000208657
CNIH1	817.247	-0.408512	0.0891036	-4.58469	4.54664e-06	8.55807e-05
SPG20	889.887	-0.408739	0.105058	-3.89059	0.000100002	0.00116515
MAGT1	3080.15	-0.408808	0.133567	-3.0607	0.00220824	0.0129669
MAPK13	746.781	-0.409132	0.155536	-2.63047	0.00852677	0.0355328
UTP14C	860.019	-0.41008	0.117726	-3.48334	0.000495194	0.0041598
NDUFA8	308.805	-0.410193	0.123543	-3.32024	0.000899397	0.0065411
ZNF816	313.006	-0.410202	0.15958	-2.57052	0.0101546	0.0406718
C1GALT1	1232.14	-0.410257	0.159135	-2.57804	0.00993633	0.0399839
UBE2D4	241.335	-0.410468	0.126225	-3.25189	0.0011464	0.0078526
ZNF667	100.061	-0.410717	0.118973	-3.45217	0.000556092	0.00453387
PCDHGB6	67.1642	-0.411056	0.161399	-2.54683	0.0108705	0.0428151
RAB3IP	562.562	-0.411176	0.125497	-3.27637	0.0010515	0.00736158
SRP9	2103.89	-0.411187	0.107179	-3.83644	0.000124832	0.00138032
MAGI3	659.789	-0.411209	0.121649	-3.3803	0.000724077	0.00553148
44089	1863.92	-0.411344	0.118319	-3.47658	0.000507857	0.00424298
C5orf24	926.178	-0.411653	0.0968241	-4.25155	2.12298e-05	0.00031653
SETD6	184.91	-0.411773	0.136481	-3.01706	0.00255238	0.0144764
MSL3P1	54.6805	-0.412427	0.150062	-2.74839	0.00598895	0.0273093
KTN1	4605.14	-0.412481	0.120894	-3.41192	0.000645077	0.00507175
COQ7	252.749	-0.412502	0.110763	-3.72417	0.000195956	0.00200539
HNRNPH2	66.7692	-0.412508	0.14087	-2.92829	0.00340835	0.0180127
PPP2CB	820.108	-0.412554	0.089758	-4.59629	4.30081e-06	8.15491e-05
RPL23A	5500.44	-0.412667	0.15865	-2.60112	0.00929209	0.03803
RNF185	601.227	-0.413074	0.123238	-3.35184	0.000802762	0.00599265
MCTP2	996.897	-0.413169	0.140829	-2.93384	0.003348	0.0177529
YIPF4	862.145	-0.413366	0.0928763	-4.45071	8.55859e-06	0.000148112
C16orf13	170.921	-0.413513	0.120676	-3.42664	0.000611089	0.00486566
FZD3	883.605	-0.413788	0.128589	-3.2179	0.00129135	0.00859133
POLR3B	295.648	-0.414048	0.137823	-3.0042	0.00266284	0.014906
EEA1	1639.93	-0.414334	0.135398	-3.06012	0.00221245	0.0129795
TMEM66	4517.33	-0.414509	0.130515	-3.17595	0.00149348	0.00959541
RAB9A	374.013	-0.414763	0.155441	-2.6683	0.00762367	0.0325594
CBY1	197.248	-0.415027	0.133281	-3.11392	0.0018462	0.0112947
DCUN1D4	917.94	-0.41528	0.137145	-3.02803	0.00246151	0.0140968
KIAA1467	115.466	-0.415497	0.118872	-3.49534	0.000473457	0.00402077
TMEM87A	3054.4	-0.415576	0.146686	-2.83309	0.00461004	0.0224681
ISOC1	334.659	-0.417291	0.134315	-3.1068	0.00189126	0.0115158
UTP11L	283.948	-0.417423	0.153666	-2.71644	0.00659888	0.0293124
MBLAC2	209.188	-0.41746	0.144017	-2.89869	0.0037472	0.0193277
LAPTM4A	2294.1	-0.417881	0.0873354	-4.78478	1.71172e-06	3.61582e-05
PAQR3	246.93	-0.417928	0.128223	-3.25939	0.00111652	0.00769908
ANKMY2	576.377	-0.418347	0.12488	-3.34999	0.000808154	0.00602418
COPZ1	1698.95	-0.418361	0.129589	-3.22838	0.00124494	0.00836359
VDAC2	650.818	-0.419162	0.110342	-3.79874	0.000145433	0.00156692
KIAA1279	266.135	-0.419311	0.106953	-3.9205	8.83641e-05	0.00104972
CGRRF1	185.417	-0.419676	0.103803	-4.04299	5.27737e-05	0.000683669
PDCD4	5551.18	-0.419905	0.15355	-2.73465	0.00624466	0.0281638
SMIM14	1537.6	-0.42015	0.143906	-2.91961	0.00350473	0.018376
SIAH2	331.917	-0.420279	0.133781	-3.14155	0.00168055	0.0105022
PLEKHA5	940.333	-0.420283	0.14538	-2.89093	0.0038411	0.0196595
NR1D2	2888.48	-0.420522	0.166022	-2.53293	0.0113112	0.0440626
EIF3H	2133.34	-0.420619	0.139054	-3.02485	0.00248755	0.0141955
UFC1	978.417	-0.420693	0.155125	-2.71197	0.00668851	0.0296085
SERAC1	233.969	-0.421072	0.138971	-3.02993	0.00244611	0.0140348
C1orf131	179.743	-0.421143	0.154689	-2.72251	0.00647873	0.0289806
DOCK5	874.248	-0.421187	0.122924	-3.42639	0.000611673	0.00486576
ZBED5-AS1	136.192	-0.42122	0.169807	-2.48059	0.0131167	0.0492327
RPS3A	9375.81	-0.421437	0.156125	-2.69935	0.0069476	0.030448
CEP63	485.434	-0.421758	0.149419	-2.82266	0.00476273	0.0230379
BAG5	1020.08	-0.421798	0.0962779	-4.38105	1.18111e-05	0.000194751
CTBP2	613.718	-0.422493	0.108423	-3.89671	9.75082e-05	0.00113996
SPAG16	302.969	-0.422555	0.112429	-3.75842	0.000170987	0.00179441
MOAP1	464.687	-0.422976	0.155026	-2.72842	0.00636378	0.0285695
PIK3R1	3935.41	-0.423165	0.105532	-4.00984	6.076e-05	0.000770661
LAMA3	1134.85	-0.423214	0.141357	-2.99394	0.00275404	0.0153303
SAP18	1263.99	-0.423391	0.0957097	-4.42371	9.70222e-06	0.000165403
EIF4B	9002.39	-0.423421	0.144307	-2.93416	0.00334452	0.0177391
EI24	1197.62	-0.423623	0.133603	-3.17076	0.00152043	0.00972312
TAX1BP1	3190.54	-0.423976	0.133611	-3.17322	0.00150757	0.00966171
TRUB2	224.898	-0.424364	0.137232	-3.09231	0.00198604	0.0119634
TIGD2	275.809	-0.424369	0.132841	-3.19457	0.00140041	0.00915734
PCBD1	271.346	-0.424409	0.15822	-2.6824	0.00730969	0.0315864
SIK2	763.969	-0.424444	0.11747	-3.6132	0.000302444	0.00282707
FAM104B	107.545	-0.424904	0.162434	-2.61586	0.00890036	0.0367479
F11R	1761.79	-0.425353	0.148345	-2.86732	0.00413962	0.0207646
NDUFB9	697.213	-0.425416	0.12745	-3.33791	0.000844112	0.00622914
VPS35	2184.74	-0.425543	0.110286	-3.85855	0.000114061	0.00129101
KIAA0319L	1417.09	-0.425644	0.171077	-2.48803	0.0128454	0.0484901
PARD6B	239.085	-0.42585	0.142664	-2.98498	0.00283598	0.0156667
DNAJB1	869.274	-0.425925	0.126997	-3.35382	0.000797047	0.00596512
SRA1	316.975	-0.426016	0.164021	-2.59732	0.00939531	0.0383611
EPB41L1	420.277	-0.426031	0.166075	-2.56529	0.0103091	0.0411385
CPT1A	852.143	-0.42624	0.140923	-3.02462	0.00248945	0.0142015
SEC24D	1657.82	-0.426421	0.153137	-2.78458	0.00535973	0.0250157
TMEM189	123.304	-0.426487	0.129736	-3.28734	0.00101138	0.00713644
FOXP1	3107.88	-0.426799	0.141811	-3.00964	0.00261556	0.0147261
TMEM245	1837.27	-0.426835	0.0929529	-4.59195	4.39125e-06	8.31112e-05
RTN3	1595.85	-0.426958	0.138585	-3.08085	0.00206411	0.0123136
FZD4	1319.33	-0.427054	0.142848	-2.98958	0.0027936	0.0154806
HSD17B12	1265.2	-0.427417	0.143858	-2.97109	0.00296742	0.0162189
METTL10	378.972	-0.428018	0.117384	-3.64631	0.000266038	0.00255632
TVP23B	664.094	-0.428061	0.161849	-2.64481	0.00817366	0.03436
DHX29	984.721	-0.428133	0.126196	-3.39261	0.000692302	0.0053415
SSR3	4096.88	-0.428435	0.145267	-2.94929	0.00318505	0.0170826
FHL2	213.33	-0.428516	0.143001	-2.9966	0.0027301	0.0152163
ATP2A2	3365.72	-0.428625	0.112603	-3.80652	0.000140934	0.00152323
SURF4	2278.14	-0.42863	0.150862	-2.8412	0.00449447	0.0220298
GLRX2	75.9996	-0.42872	0.159325	-2.69086	0.00712685	0.0310163
LINC00493	355.068	-0.428836	0.149358	-2.87119	0.00408926	0.020552
RSL1D1	1809.4	-0.429048	0.148093	-2.89715	0.00376565	0.0193841
RBKS	37.2826	-0.429303	0.147445	-2.91162	0.00359565	0.0187288
FAM136A	423.027	-0.429781	0.14596	-2.94451	0.00323469	0.0172855
EFNA1	304.013	-0.42998	0.153259	-2.80557	0.00502275	0.0238975
AKAP1	443.58	-0.430178	0.142894	-3.01047	0.00260847	0.0147014
ANKEF1	188.193	-0.430215	0.14101	-3.05096	0.00228112	0.0132889
FAM20B	987.204	-0.430311	0.123745	-3.47741	0.000506274	0.00423491
RPS6KA6	164.292	-0.430375	0.157408	-2.73413	0.00625449	0.0281734
SRPR	2205.95	-0.430561	0.155946	-2.76096	0.00576321	0.0265324
ETFDH	393.818	-0.430606	0.135602	-3.17552	0.0014957	0.0096037
43893	138.484	-0.430775	0.151463	-2.84409	0.00445387	0.0218964
RAB6A	1412.3	-0.431039	0.133924	-3.21852	0.00128852	0.00858082
PARVA	1160.51	-0.431173	0.108736	-3.96534	7.32927e-05	0.000901334
KDELR1	1007.71	-0.431237	0.151834	-2.8402	0.00450858	0.0220938
HBS1L	1438.99	-0.431264	0.150024	-2.87463	0.00404499	0.0203842
PPM1A	2299.02	-0.431537	0.104406	-4.13325	3.57675e-05	0.000496434
ERI2	316.64	-0.432008	0.124068	-3.48202	0.000497641	0.00417795
BTBD3	682.407	-0.432103	0.140472	-3.07608	0.00209742	0.0124582
RAB11A	1932.38	-0.432559	0.101192	-4.27462	1.91464e-05	0.000291023
PXDN	239.233	-0.432641	0.15204	-2.84558	0.00443313	0.021833
MRPL33	353.618	-0.432751	0.131432	-3.29257	0.00099275	0.00705328
MRPL17	331.22	-0.432758	0.153446	-2.82026	0.00479847	0.0231432
C14orf166	1078.63	-0.432783	0.16703	-2.59105	0.00956846	0.0388373
ATP5J2	429.689	-0.432868	0.151106	-2.86466	0.00417459	0.0208841
EMC4	665.92	-0.432878	0.143323	-3.0203	0.00252521	0.0143618
SMC5	2104.75	-0.433178	0.139836	-3.09777	0.00194986	0.0117924
RASSF3	1041.51	-0.433356	0.142565	-3.03971	0.00236808	0.0136795
COPB1	3902.12	-0.433608	0.134923	-3.21375	0.00131015	0.00869956
FIS1	725.371	-0.434226	0.126997	-3.41917	0.000628132	0.00496828
KIAA1147	2495.73	-0.434254	0.169811	-2.55728	0.0105494	0.0417902
SLC35C1	404.05	-0.434308	0.15594	-2.78509	0.00535123	0.0249929
ZNF639	518.572	-0.434534	0.0991997	-4.3804	1.18462e-05	0.000195012
LGALS3	2158.66	-0.434595	0.127609	-3.40569	0.000659983	0.00514677
TRIP10	272.282	-0.434642	0.161534	-2.69071	0.00712995	0.0310229
TPST1	150.933	-0.434716	0.14947	-2.90839	0.00363294	0.0188706
FRMD4B	1992.26	-0.435758	0.154197	-2.82598	0.00471364	0.0228419
DHRS3	630.542	-0.436037	0.171446	-2.54329	0.0109813	0.043128
PBX1	1895.7	-0.436044	0.152203	-2.86488	0.00417166	0.0208745
TMEM41A	289.339	-0.436044	0.0903701	-4.82509	1.39937e-06	3.02966e-05
SRP14-AS1	54.5712	-0.436287	0.175901	-2.48029	0.0131274	0.0492327
UGT8	395.116	-0.43629	0.17141	-2.5453	0.0109183	0.0429319
MPHOSPH10	547.635	-0.436496	0.160546	-2.71882	0.0065515	0.0291837
NT5DC3	228.377	-0.437001	0.137392	-3.18068	0.00146931	0.00949338
DUSP14	107.544	-0.437103	0.157053	-2.78316	0.00538322	0.0251083
TOMM20	3262.19	-0.437429	0.149572	-2.92454	0.00344963	0.0181425
GPC4	290.948	-0.437529	0.150368	-2.90973	0.00361739	0.0188135
QDPR	195.293	-0.438108	0.170741	-2.56592	0.0102904	0.0410958
NT5C3B	230.221	-0.438272	0.152301	-2.87768	0.00400617	0.0202472
FAM134B	186.482	-0.438401	0.139829	-3.13527	0.00171693	0.0106911
GPD2	1615.79	-0.438718	0.115756	-3.79001	0.00015064	0.00161374
MRPL48	240.195	-0.439044	0.137995	-3.1816	0.00146464	0.00946919
ANO10	539.475	-0.439419	0.151817	-2.89439	0.00379893	0.0195018
RANBP2	5552.41	-0.439447	0.108098	-4.06526	4.79797e-05	0.000632295
ATP5J	411.42	-0.439589	0.144459	-3.04299	0.00234236	0.0135525
MRPS28	203.528	-0.439646	0.124974	-3.5179	0.000434972	0.00376248
NXT2	315.662	-0.439789	0.1553	-2.83187	0.00462761	0.022525
DOCK9	2154.79	-0.440189	0.123732	-3.5576	0.000374257	0.00333931
DYNLT3	441.178	-0.440236	0.133197	-3.30516	0.000949225	0.00681927
GK	358.917	-0.440389	0.177578	-2.47998	0.0131391	0.0492561
SCARNA7	8962.07	-0.44101	0.168629	-2.61526	0.00891584	0.0368017
DSP	5396.61	-0.441038	0.164287	-2.68456	0.0072625	0.0314403
CCDC122	90.7724	-0.441456	0.163007	-2.7082	0.0067649	0.0298249
TCF7L2	335.902	-0.441784	0.156158	-2.82909	0.004668	0.0226862
WSB2	759.785	-0.442012	0.127043	-3.47922	0.000502878	0.00421505
RAB1A	1983.99	-0.442036	0.12076	-3.66045	0.000251769	0.00244745
PPP1CB	6577.08	-0.44232	0.1194	-3.70452	0.000211793	0.0021367
RPL34	6982.66	-0.442372	0.174182	-2.53971	0.0110944	0.0435307
MEIS3P1	136.401	-0.442534	0.131305	-3.37027	0.000750936	0.00570668
FUNDC2	682.494	-0.442599	0.153734	-2.87899	0.0039895	0.0201934
MTFR1	257.32	-0.442787	0.126167	-3.50953	0.000448893	0.00384917
KIAA1217	1613.11	-0.442956	0.16751	-2.64435	0.00818474	0.0343926
LZTFL1	440.886	-0.442995	0.137317	-3.22607	0.00125503	0.00841765
MLF1	79.4959	-0.443225	0.153095	-2.89509	0.00379044	0.0194801
AIMP1	764.876	-0.443274	0.131001	-3.38375	0.000715028	0.0054891
STRN	2210.06	-0.443616	0.113371	-3.91297	9.11661e-05	0.00107804
P4HA2	514.629	-0.443828	0.157737	-2.81372	0.00489711	0.0234567
RGMB	557.364	-0.444043	0.15839	-2.80348	0.00505543	0.0239715
SGMS1	1038.19	-0.44449	0.110197	-4.03358	5.49323e-05	0.000707189
LINC00963	277.429	-0.444498	0.131663	-3.37603	0.00073541	0.00560507
RALB	649.177	-0.444681	0.16175	-2.74919	0.00597418	0.0272541
ACVR2A	941.459	-0.444718	0.10864	-4.09352	4.24874e-05	0.000571237
ALDH9A1	2632.6	-0.444738	0.173264	-2.56682	0.0102636	0.0410125
DYNC2LI1	290.43	-0.444756	0.14288	-3.11278	0.00185332	0.0113234
PAFAH2	403.633	-0.44476	0.149599	-2.97302	0.00294888	0.0161347
SNORA53	2519.33	-0.445015	0.170422	-2.61125	0.00902112	0.0371349
CNKSR3	167.209	-0.445049	0.163025	-2.72994	0.00633452	0.0284694
WWC2	501.454	-0.44532	0.108127	-4.11847	3.81388e-05	0.000520928
LAD1	186.459	-0.445321	0.178748	-2.49134	0.0127262	0.0482078
OCLN	259.661	-0.445325	0.175787	-2.53333	0.0112984	0.0440461
LINC00657	7383.84	-0.445364	0.105203	-4.23336	2.30227e-05	0.000337737
RPL32	9861.08	-0.445867	0.178612	-2.49629	0.01255	0.0477248
GRAMD3	599.864	-0.445899	0.137586	-3.24087	0.00119164	0.00807717
PGRMC1	1181.21	-0.445924	0.127607	-3.49451	0.000474942	0.00403172
TFB2M	202.534	-0.446742	0.136611	-3.27017	0.00107482	0.00748669
TRAM2-AS1	86.6958	-0.446801	0.136729	-3.26778	0.00108395	0.00753499
MRPS17	97.7821	-0.446846	0.166199	-2.68862	0.00717476	0.0311718
CNPY2	1317.33	-0.446954	0.180543	-2.47561	0.013301	0.0497509
C15orf61	40.9366	-0.446987	0.178662	-2.50186	0.0123544	0.0472337
CRY2	782.295	-0.446988	0.144702	-3.08902	0.00200816	0.0120741
AKAP9	8615.36	-0.447095	0.158225	-2.82569	0.00471784	0.022853
FAM35A	823.574	-0.447156	0.13406	-3.3355	0.000851472	0.00626817
CLTA	881.533	-0.447179	0.134426	-3.32658	0.000879173	0.0064326
TXNL4A	366.962	-0.44722	0.160021	-2.79476	0.0051938	0.0244684
DPY19L4	999.666	-0.447422	0.101904	-4.39063	1.1302e-05	0.00018786
ACP1	1026.73	-0.447451	0.138199	-3.23772	0.00120487	0.00813418
ERO1L	1122.34	-0.447537	0.165561	-2.70315	0.00686849	0.0301912
MOSPD1	199.18	-0.447976	0.139737	-3.20585	0.00134666	0.00887341
ERP44	1215.11	-0.447997	0.159822	-2.8031	0.00506146	0.023993
COPG1	3125.74	-0.448058	0.157818	-2.83908	0.00452431	0.0221445
NPHP1	62.0626	-0.448318	0.176195	-2.54445	0.010945	0.043002
UBA5	1010.54	-0.448627	0.15272	-2.93757	0.0033079	0.0176002
DHTKD1	979.565	-0.448694	0.166586	-2.69347	0.00707123	0.0308587
CERS4	411.138	-0.448738	0.166743	-2.6912	0.00711957	0.0310141
PLSCR4	794.805	-0.44874	0.122106	-3.67499	0.000237855	0.00233671
TCTN1	309.324	-0.44899	0.144159	-3.11454	0.00184234	0.0112779
RPF2	305.153	-0.449012	0.171777	-2.61392	0.00895091	0.0369196
DAD1	1200.72	-0.449163	0.152281	-2.94956	0.00318226	0.0170806
WRB	278.437	-0.449505	0.131999	-3.40537	0.000660754	0.00514998
TMEM144	325.4	-0.449645	0.116404	-3.86281	0.000112092	0.00127502
MAGED2	2663.6	-0.449687	0.167326	-2.6875	0.00719901	0.0312508
PON2	473.62	-0.450082	0.10366	-4.34192	1.41245e-05	0.000225325
MPP5	1311.33	-0.450411	0.14219	-3.16768	0.00153662	0.00980841
ENAH	2011.57	-0.450904	0.141707	-3.18195	0.00146286	0.00946358
ACOX1	1782.12	-0.451005	0.112619	-4.00468	6.21022e-05	0.000784306
PPIL1	251.366	-0.451315	0.171698	-2.62853	0.00857547	0.0356925
YIPF1	641.651	-0.451384	0.145173	-3.10927	0.00187549	0.0114332
RHEB	379.006	-0.451651	0.165769	-2.72458	0.00643836	0.0288355
SLC46A1	460.221	-0.451688	0.141181	-3.19935	0.00137739	0.00903693
CYP51A1	1402.48	-0.451918	0.149395	-3.02498	0.00248646	0.0141955
CCDC104	321.806	-0.452113	0.125532	-3.60157	0.0003163	0.00292795
ALG5	696.47	-0.452144	0.179425	-2.51995	0.011737	0.0453867
STRN3	863.435	-0.452221	0.115639	-3.91062	9.20582e-05	0.00108486
CDC42BPA	1172.14	-0.452452	0.112041	-4.03828	5.38438e-05	0.000696657
NCAM2	78.7461	-0.452496	0.165959	-2.72655	0.00640012	0.0286954
GFM2	828.622	-0.452582	0.134065	-3.37584	0.000735915	0.0056053
ROCK2	2414.21	-0.453049	0.101012	-4.48508	7.28856e-06	0.000130177
TSPAN15	304.022	-0.453132	0.15994	-2.83315	0.00460922	0.0224681
C2orf15	39.801	-0.453317	0.170778	-2.65443	0.00794436	0.0336639
TFAP2C	222.594	-0.453451	0.169814	-2.67028	0.00757874	0.0324616
FAM169A	266.066	-0.453496	0.121099	-3.74483	0.000180515	0.00187978
SUCO	2183.77	-0.453504	0.137927	-3.288	0.00100901	0.00712716
DPCD	112.897	-0.454293	0.166888	-2.72214	0.00648598	0.0290037
ARL15	541.946	-0.454518	0.125018	-3.63563	0.000277307	0.0026461
ATP5I	797.144	-0.454538	0.125922	-3.60968	0.000306569	0.00286043
ATRAID	1277.86	-0.454803	0.157163	-2.89383	0.0038058	0.0195176
TMEM14B	634.157	-0.455039	0.143117	-3.17949	0.00147536	0.00951518
PEBP1	3369.02	-0.455144	0.177037	-2.57089	0.0101436	0.0406436
TDP2	850.292	-0.45521	0.154107	-2.95386	0.00313824	0.0168707
BRK1	1281.29	-0.455663	0.106249	-4.28865	1.79764e-05	0.000275679
CHP1	1529.66	-0.456212	0.143957	-3.16909	0.00152917	0.00977292
ZNF652	3457.37	-0.456214	0.162703	-2.80397	0.00504769	0.0239553
LSM1	255.301	-0.456396	0.161329	-2.82897	0.00466981	0.0226884
TCEAL1	169.976	-0.456594	0.148161	-3.08173	0.00205799	0.0122949
DYNLT1	561.425	-0.456695	0.112043	-4.07608	4.58007e-05	0.000610212
PGAP1	504.711	-0.456898	0.115482	-3.95645	7.60709e-05	0.000932717
LINC01024	52.4533	-0.456914	0.162591	-2.8102	0.00495105	0.0236635
NENF	700.915	-0.4572	0.183319	-2.49401	0.0126308	0.0479964
YIPF3	917.477	-0.457234	0.17558	-2.60414	0.00921051	0.0377636
CTNND1	278.133	-0.457241	0.122761	-3.72466	0.000195579	0.00200397
ZNF697	261.859	-0.45753	0.161719	-2.82916	0.00466699	0.0226862
ARMCX6	176.444	-0.45755	0.180127	-2.54016	0.0110803	0.0434835
NFIB	7511.49	-0.457721	0.127741	-3.5832	0.000339408	0.00309537
SQLE	440.034	-0.458106	0.182905	-2.50461	0.0122587	0.0469636
GABARAPL1	1082.01	-0.458121	0.141396	-3.23998	0.00119537	0.00809144
MYH10	577.645	-0.458163	0.118693	-3.86008	0.000113351	0.00128568
MPHOSPH6	245.501	-0.458473	0.176369	-2.59952	0.0093355	0.0381622
RNF13	1965.65	-0.458549	0.119363	-3.84164	0.000122215	0.00135793
SYBU	315.734	-0.45868	0.148234	-3.0943	0.00197276	0.0119099
DUSP3	769.406	-0.458758	0.0976105	-4.69988	2.60317e-06	5.24477e-05
TRIP11	2950.24	-0.45887	0.147314	-3.11491	0.00184003	0.0112737
SRXN1	204.17	-0.458931	0.158309	-2.89896	0.00374403	0.0193211
MYLK	1847.96	-0.459191	0.154063	-2.98053	0.00287747	0.0158407
PSMD5	717.824	-0.459446	0.128107	-3.58643	0.000335234	0.00306272
FKBP4	909.767	-0.459661	0.133762	-3.43641	0.000589486	0.00473614
CLMN	1695.73	-0.459735	0.16087	-2.8578	0.00426585	0.0212375
SUCLA2	641.399	-0.45987	0.111497	-4.1245	3.71545e-05	0.000511782
ZBTB10	1191.95	-0.459903	0.118975	-3.86555	0.000110839	0.00126285
ST13	2436.25	-0.459993	0.122741	-3.74769	0.00017847	0.00186251
ZNF252P	972.331	-0.460066	0.143239	-3.21188	0.00131872	0.00874237
KLF3	1860.75	-0.460186	0.110161	-4.17738	2.9489e-05	0.000418017
SLK	2974.05	-0.460254	0.104347	-4.41081	1.02986e-05	0.000174416
GSPT1	2146.64	-0.460263	0.119053	-3.86604	0.000110619	0.00126104
CD46	7502.21	-0.460337	0.142126	-3.23893	0.0011998	0.00811852
ZNF565	102.978	-0.461049	0.153094	-3.01154	0.00259926	0.0146817
MSRB2	143.71	-0.461129	0.143605	-3.21109	0.0013223	0.0087549
C11orf74	119.185	-0.461299	0.167658	-2.75143	0.00593356	0.0271408
PHKB	2277.41	-0.461449	0.122933	-3.75368	0.00017426	0.00182134
ETFA	894.335	-0.461493	0.130599	-3.53367	0.000409838	0.00359148
PGM1	551.729	-0.461757	0.164918	-2.79991	0.00511169	0.0241811
C6orf57	87.0901	-0.461819	0.148233	-3.1155	0.00183636	0.0112613
RPL6	8483	-0.461963	0.174465	-2.64788	0.0080998	0.0341261
NT5DC1	765.043	-0.461981	0.106666	-4.33109	1.48376e-05	0.000234883
KIAA1598	910.469	-0.46244	0.143787	-3.21614	0.00129927	0.00863848
NDUFS4	501.06	-0.462598	0.131582	-3.51567	0.000438642	0.00378436
GCSHP3	77.549	-0.462617	0.128613	-3.59698	0.000321929	0.00296615
SLC9A3R1	601.085	-0.462924	0.186028	-2.48846	0.0128297	0.0484576
ZNF677	111.991	-0.462989	0.129454	-3.57647	0.000348262	0.00315426
KRT17	460.716	-0.463089	0.18626	-2.48625	0.0129098	0.048653
USP46	559.519	-0.463166	0.0941661	-4.9186	8.71645e-07	1.98733e-05
SNX3	1155.98	-0.463234	0.149101	-3.10684	0.00189098	0.0115158
ERGIC3	2296.7	-0.463305	0.17984	-2.57621	0.00998912	0.0401337
AZI2	831.575	-0.463463	0.145121	-3.19362	0.00140499	0.00918438
ANO6	2269.19	-0.463947	0.163474	-2.83805	0.004539	0.0222006
TMEM68	280.478	-0.464214	0.109376	-4.24419	2.19382e-05	0.000325067
CINP	201.73	-0.464458	0.164336	-2.82627	0.00470938	0.0228281
LMTK2	801.28	-0.464509	0.128568	-3.61296	0.000302722	0.00282838
ATP5F1	2062.46	-0.465015	0.138896	-3.34795	0.00081413	0.00605777
NQO1	272.121	-0.465226	0.16073	-2.89445	0.00379827	0.0195018
BNIP1	100.22	-0.465694	0.143866	-3.23701	0.0012079	0.00814662
FAM174A	179.826	-0.465711	0.133038	-3.50058	0.000464251	0.00396055
BTF3	3100.89	-0.465871	0.147012	-3.16894	0.00152998	0.0097751
LPCAT3	371.498	-0.466199	0.165756	-2.81256	0.00491488	0.0235309
CYB5R1	506.633	-0.466443	0.138767	-3.36135	0.000775639	0.00583669
LAMP2	4249.65	-0.466699	0.154062	-3.02929	0.00245126	0.0140537
YIPF5	1187.3	-0.466981	0.150689	-3.09898	0.00194189	0.011758
PRDM5	214.01	-0.467067	0.118479	-3.9422	8.07384e-05	0.000980034
TUSC1	74.1153	-0.467194	0.160786	-2.90569	0.00366439	0.0190052
TMBIM4	1396.01	-0.467242	0.130097	-3.5915	0.000328785	0.00301584
TUFT1	240.564	-0.46725	0.173785	-2.68866	0.00717391	0.0311718
TMEM135	867.436	-0.46772	0.133905	-3.49293	0.000477759	0.0040476
IQGAP2	2950.8	-0.467791	0.169643	-2.75751	0.00582436	0.026778
TRMT10A	137.05	-0.467811	0.183446	-2.55013	0.0107683	0.0424695
ITFG1	1141.49	-0.46792	0.14752	-3.1719	0.00151443	0.00969073
TOMM6	784.755	-0.468364	0.161764	-2.89535	0.00378737	0.0194716
DDX1	1584.5	-0.468383	0.122374	-3.82749	0.000129459	0.00141903
NMD3	1183.68	-0.468661	0.130007	-3.60489	0.000312289	0.00290148
ZFAND1	826.411	-0.468702	0.164172	-2.85494	0.00430451	0.0213835
LAMTOR3	815.332	-0.468924	0.124645	-3.76209	0.0001685	0.0017771
NDUFB10	524.914	-0.46901	0.152355	-3.07841	0.00208111	0.0123827
FAM228B	143.638	-0.469633	0.167189	-2.80899	0.00496971	0.0237218
LMBRD1	1391.4	-0.469964	0.0973248	-4.82882	1.37344e-06	2.98042e-05
CCDC47	2095.13	-0.470164	0.120487	-3.90219	9.53277e-05	0.00111891
ILDR1	138.112	-0.470449	0.180933	-2.60013	0.00931896	0.0381022
ATP5C1	1770.69	-0.470745	0.133367	-3.52971	0.000416023	0.00362718
GPN3	228.086	-0.470807	0.138107	-3.409	0.000652005	0.00510581
DCAF6	1474.14	-0.470866	0.13052	-3.60761	0.000309027	0.00287685
GPR180	731.89	-0.470933	0.128157	-3.67465	0.000238178	0.00233878
UFL1	1645.34	-0.471183	0.16945	-2.78066	0.00542478	0.0252564
COG3	1474.93	-0.471407	0.140833	-3.34727	0.000816104	0.00607027
PDE7B	243.748	-0.471438	0.176178	-2.67592	0.00745237	0.0320737
ZCRB1	539.521	-0.471582	0.160592	-2.93652	0.0033192	0.0176356
MECOM	574.366	-0.471883	0.184511	-2.55747	0.0105436	0.0417777
ING2	126.987	-0.471895	0.15579	-3.02905	0.00245322	0.014061
ANAPC15	186.904	-0.471998	0.185423	-2.54551	0.0109117	0.0429305
LMAN1	4712.16	-0.472002	0.134809	-3.50127	0.000463052	0.00395359
SGCE	423.75	-0.472152	0.128993	-3.6603	0.000251918	0.00244745
FAM211A-AS1	3953.62	-0.472283	0.163919	-2.8812	0.00396162	0.0201116
TXNDC12	797.75	-0.472307	0.156723	-3.01365	0.0025813	0.0146042
MPZL1	3146.21	-0.472325	0.179885	-2.6257	0.00864702	0.0359191
GMDS	940.457	-0.473132	0.163316	-2.89702	0.00376721	0.0193863
S100A14	782.229	-0.473976	0.191369	-2.47676	0.0132582	0.0496308
ZDHHC2	1283.27	-0.474905	0.158559	-2.99513	0.00274326	0.0152814
HLCS	667.698	-0.475038	0.156955	-3.02658	0.00247337	0.0141449
TXNL1	821.196	-0.475401	0.142524	-3.33559	0.000851177	0.00626817
PARK2	69.9562	-0.475434	0.182456	-2.60574	0.00916751	0.0376258
KLHL2	710.501	-0.475534	0.132672	-3.58428	0.00033801	0.00308399
ACBD3	1727.93	-0.475569	0.140392	-3.38745	0.000705465	0.00542146
PEX13	651.791	-0.475991	0.108783	-4.37562	1.2109e-05	0.000198078
THAP9	216.61	-0.476673	0.13532	-3.52256	0.000427398	0.00370597
BNIP3L	1764.88	-0.476911	0.0970166	-4.91576	8.84364e-07	2.00966e-05
NFU1	235.852	-0.477283	0.134022	-3.56123	0.000369125	0.00330066
MAOB	312.931	-0.477384	0.164287	-2.9058	0.0036632	0.0190038
TMEM57	897.864	-0.477475	0.146659	-3.25569	0.00113117	0.00777413
RRAS2	252.509	-0.477623	0.137497	-3.47369	0.000513355	0.00427851
C14orf1	336.021	-0.477849	0.132865	-3.59651	0.000322515	0.0029689
PTPMT1	364.735	-0.477935	0.148748	-3.21305	0.00131335	0.00871435
COX7A2L	900.954	-0.477999	0.137894	-3.46644	0.000527403	0.00436734
CCDC25	816.677	-0.478109	0.139892	-3.41769	0.000631544	0.00499179
SLC39A7	1889.94	-0.478377	0.18704	-2.55761	0.0105393	0.041777
FUCA1	1186.05	-0.478636	0.159891	-2.99351	0.00275789	0.0153339
LYRM1	251.592	-0.47954	0.157264	-3.04927	0.00229397	0.0133488
PUSL1	57.1694	-0.479995	0.185153	-2.59242	0.00953031	0.0387351
GPR98	628.994	-0.480025	0.17572	-2.73176	0.00629961	0.0283249
SLC39A14	682.868	-0.480169	0.106934	-4.49032	7.11178e-06	0.000127795
ST7	324.216	-0.480223	0.136021	-3.5305	0.000414778	0.00362092
LIFR-AS1	46.375	-0.480553	0.185254	-2.59402	0.00948618	0.0386173
ST3GAL4	402.886	-0.480631	0.145996	-3.29208	0.000994486	0.00706318
EIF2S2	1119.87	-0.481153	0.188297	-2.55529	0.0106099	0.0419652
MINA	998.969	-0.481417	0.138402	-3.4784	0.000504422	0.00422568
BRCC3	468.289	-0.481639	0.132917	-3.6236	0.000290531	0.00274811
NEDD9	1304.95	-0.481795	0.126255	-3.81604	0.000135612	0.00147654
SLC35F5	2252.26	-0.482028	0.110503	-4.36213	1.288e-05	0.000208657
CNTN3	108.182	-0.482191	0.181723	-2.65343	0.00796776	0.0337353
CHMP2B	687.085	-0.482368	0.116093	-4.15502	3.25255e-05	0.000455424
RAB18	1444.9	-0.482656	0.112287	-4.29841	1.72029e-05	0.000266394
LPAR6	1598.63	-0.482697	0.172309	-2.80134	0.00508906	0.0240906
RAB5A	1000.54	-0.482876	0.108457	-4.45222	8.49882e-06	0.000147477
KAT2B	1669.9	-0.483099	0.127643	-3.78478	0.000153844	0.0016455
NDUFA1	1003.39	-0.483798	0.150259	-3.21975	0.001283	0.00855791
PRADC1	196.629	-0.483911	0.179417	-2.69713	0.00699396	0.0305927
GNG12	1971.69	-0.483931	0.097065	-4.98564	6.17561e-07	1.46811e-05
NME4	357.819	-0.484033	0.184048	-2.62993	0.00854032	0.0355821
COX16	149.82	-0.484106	0.146528	-3.30385	0.000953659	0.00684635
CANX	16587.3	-0.484141	0.155983	-3.1038	0.00191052	0.0116056
EIF3L	4677.51	-0.484348	0.118438	-4.08946	4.32372e-05	0.000579807
EIF3J	942.764	-0.484794	0.180152	-2.69103	0.00712325	0.0310141
HRSP12	131.281	-0.484921	0.173129	-2.80093	0.00509559	0.024116
ITGB8	2403.72	-0.485176	0.154185	-3.14671	0.00165117	0.0103536
HSBP1	1569.63	-0.485487	0.156299	-3.10615	0.00189538	0.0115272
DNAJC3	5076.59	-0.485788	0.182454	-2.66253	0.00775567	0.0330205
SLC2A9	163.742	-0.486873	0.168491	-2.8896	0.00385729	0.0197135
PRRG1	153.716	-0.487136	0.162909	-2.99023	0.00278772	0.0154622
RPS23	8510.47	-0.48809	0.164387	-2.96915	0.00298628	0.0163004
ZHX1	1277.93	-0.488217	0.0977051	-4.99684	5.82777e-07	1.39833e-05
ACOT13	385.852	-0.489117	0.145826	-3.35411	0.000796197	0.0059622
SC5D	818.461	-0.48917	0.131846	-3.71016	0.000207125	0.00210092
SRP54	1518	-0.489244	0.18001	-2.71788	0.00657024	0.0292257
LOC102724112	48.6546	-0.489257	0.176317	-2.77487	0.00552239	0.0256472
ADCY6	607.843	-0.489567	0.195307	-2.50666	0.0121879	0.0467966
KIAA1804	188.315	-0.48995	0.170888	-2.86708	0.00414274	0.0207752
SLMO2	606.109	-0.490047	0.140638	-3.48446	0.000493124	0.00415059
AMOT	696.616	-0.490226	0.163279	-3.00238	0.00267877	0.014983
FAM98A	581.242	-0.490299	0.14954	-3.27871	0.00104283	0.00730834
SLIRP	310.404	-0.490365	0.156954	-3.12426	0.0017825	0.0109932
SEC16A	2503.83	-0.490543	0.175437	-2.79611	0.00517213	0.0243942
RPGRIP1L	213.116	-0.491119	0.136264	-3.60417	0.000313154	0.00290608
FAM8A1	995.166	-0.491318	0.131837	-3.72671	0.000193999	0.00199526
MNAT1	349.586	-0.491425	0.126213	-3.89362	9.8758e-05	0.00115195
UQCRH	1247.16	-0.491518	0.14622	-3.36149	0.000775223	0.00583569
EMP2	796.762	-0.492065	0.15993	-3.07676	0.00209262	0.0124405
RWDD2A	221.212	-0.492432	0.181698	-2.71017	0.00672488	0.029712
C9orf85	116.503	-0.492642	0.151205	-3.2581	0.00112159	0.00772633
EEF1A1	91531.5	-0.492777	0.17249	-2.85685	0.00427868	0.021286
KIF16B	569.25	-0.492787	0.122184	-4.03316	5.50308e-05	0.000708015
ZNF204P	322.737	-0.49281	0.166166	-2.96578	0.00301921	0.0164409
ALAD	461.019	-0.492926	0.183653	-2.68401	0.00727447	0.0314789
CCPG1	777.742	-0.494469	0.151228	-3.2697	0.00107662	0.00749667
DIXDC1	752.061	-0.494489	0.114336	-4.32489	1.52607e-05	0.000240841
REXO2	464.613	-0.494521	0.142981	-3.45865	0.000542881	0.00445697
ZFYVE21	442.048	-0.494807	0.135761	-3.64469	0.000267715	0.00256884
GMPS	685.576	-0.494815	0.129206	-3.82965	0.000128325	0.00140897
ZBED3	35.2613	-0.49504	0.19796	-2.5007	0.0123947	0.0473088
ATG4A	367.133	-0.495115	0.169089	-2.92813	0.00341011	0.0180174
TRIM24	609.436	-0.495162	0.123534	-4.00829	6.11606e-05	0.000774788
PAIP1	803.883	-0.495202	0.148759	-3.32889	0.00087193	0.00638641
LIN7C	1795.47	-0.49531	0.133442	-3.7118	0.000205793	0.00208865
CLSTN1	2687.77	-0.495494	0.187159	-2.64745	0.00811011	0.0341491
COG6	1047.77	-0.495587	0.1326	-3.73745	0.000185896	0.00192465
NUDT15	212.699	-0.496036	0.175067	-2.8334	0.00460551	0.0224619
GTF2A2	390.576	-0.496679	0.169332	-2.93318	0.00335513	0.0177862
C14orf2	623.344	-0.496719	0.157189	-3.16001	0.00157762	0.0099989
SOBP	224.623	-0.496864	0.151068	-3.28902	0.00100538	0.00711361
KIAA1671	1300.58	-0.497188	0.174193	-2.85424	0.00431399	0.0214048
OST4	1472.93	-0.497339	0.17588	-2.82773	0.00468799	0.0227511
GALNT18	161.015	-0.497491	0.170086	-2.92494	0.0034452	0.0181331
ENTPD7	718.773	-0.49758	0.131612	-3.78067	0.00015641	0.00166775
TGFBR3	1271.07	-0.497614	0.200485	-2.48205	0.0130628	0.0491039
SVIL	1463.46	-0.49772	0.126595	-3.9316	8.43831e-05	0.0010159
NPTN	1587.63	-0.497747	0.133772	-3.72087	0.000198535	0.00202523
HSDL2	678.492	-0.497765	0.150706	-3.3029	0.000956921	0.00685306
MOCS2	488.557	-0.498138	0.148607	-3.35205	0.000802145	0.00599059
TTC39C	791.63	-0.498148	0.139198	-3.5787	0.000345308	0.00313669
COBLL1	1602.12	-0.498489	0.151157	-3.29783	0.000974347	0.00696169
TMEM192	452.104	-0.498491	0.134472	-3.70702	0.000209713	0.00211986
COQ3	90.4469	-0.498887	0.135833	-3.67279	0.000239918	0.00235362
BPGM	272.482	-0.499337	0.113275	-4.40817	1.04248e-05	0.000176119
EPHX1	541.268	-0.499337	0.154648	-3.22886	0.00124285	0.00835497
COX7A2	1109.18	-0.499373	0.140731	-3.54842	0.000387548	0.00343707
SNX7	327.596	-0.499629	0.141458	-3.532	0.000412431	0.0036096
GORASP2	918.851	-0.499975	0.154888	-3.22798	0.00124666	0.0083724
FBXO25	467.92	-0.500065	0.155045	-3.22529	0.00125843	0.00843541
CEBPZ-AS1	501.513	-0.500225	0.128348	-3.89742	9.72244e-05	0.00113793
COX17	294.124	-0.50038	0.195793	-2.55565	0.0105989	0.0419377
ARCN1	3155.72	-0.500463	0.145503	-3.43954	0.000582704	0.00469511
UGGT2	925.544	-0.500493	0.137727	-3.63395	0.00027911	0.00266082
UBE2Q2	1191.18	-0.500631	0.183482	-2.72851	0.00636213	0.028569
C6orf120	808.212	-0.501455	0.123189	-4.07062	4.68885e-05	0.000621491
TXNRD3	173.542	-0.50186	0.108011	-4.6464	3.37777e-06	6.58026e-05
PGRMC2	787.963	-0.501906	0.115466	-4.34678	1.38152e-05	0.000220903
ARFGAP3	1852.54	-0.501932	0.153484	-3.27025	0.00107453	0.00748669
LRP12	224.583	-0.501953	0.145508	-3.44966	0.000561288	0.00456539
DIO2	2172.73	-0.501977	0.171163	-2.93274	0.00335986	0.0178021
KIF5B	4782.94	-0.502304	0.111072	-4.52234	6.11589e-06	0.000111966
PTK2	2198.14	-0.502807	0.149565	-3.36179	0.000774396	0.0058316
IMPACT	1004.69	-0.502962	0.153894	-3.26823	0.00108223	0.00753066
TPRKB	209.827	-0.503007	0.172655	-2.91336	0.00357558	0.0186513
RPS4X	18406.1	-0.503066	0.150421	-3.34438	0.000824653	0.00610961
RPL11	13294.5	-0.503177	0.192849	-2.60917	0.00907621	0.0373169
ZMPSTE24	1115.17	-0.503236	0.12656	-3.97625	7.00107e-05	0.000867182
NDFIP2	734.388	-0.503269	0.118265	-4.25544	2.0864e-05	0.000312066
PPCS	650.425	-0.503276	0.155296	-3.24076	0.00119212	0.00807717
KAZN	98.4586	-0.50364	0.166395	-3.02677	0.00247186	0.0141442
CTSF	728.408	-0.503722	0.18663	-2.69904	0.00695394	0.0304693
RPL15	11453.4	-0.503742	0.166905	-3.01813	0.00254339	0.0144294
PCDHB14	58.2053	-0.503946	0.184383	-2.73314	0.00627328	0.0282373
SPRYD7	120.271	-0.504047	0.13059	-3.85978	0.000113491	0.00128596
H3F3AP4	199.547	-0.504772	0.163616	-3.0851	0.00203483	0.0121847
DUSP19	131.586	-0.505004	0.124038	-4.07138	4.67362e-05	0.000619872
GOLPH3	1667	-0.505025	0.134086	-3.76644	0.000165594	0.00175067
TRNAT10	83.6021	-0.505077	0.174737	-2.89049	0.00384641	0.0196818
ACN9	130.184	-0.50517	0.170958	-2.95493	0.00312737	0.0168386
SAR1A	2111.85	-0.505576	0.103527	-4.88351	1.04212e-06	2.32963e-05
C10orf32	375.999	-0.505711	0.091531	-5.52502	3.29441e-08	1.1095e-06
MTMR10	1309.55	-0.505855	0.15929	-3.17569	0.00149481	0.00960098
SLC37A3	814.908	-0.505906	0.122905	-4.11623	3.85121e-05	0.000524636
TMX4	1346.01	-0.506902	0.174369	-2.90706	0.00364844	0.0189368
PHKA1	362.971	-0.506984	0.180694	-2.80576	0.0050198	0.023889
AFMID	255.65	-0.507118	0.141751	-3.57752	0.000346871	0.00314811
CRYL1	454.497	-0.507167	0.168612	-3.00789	0.00263072	0.0147743
MRPS35	552.605	-0.507794	0.12927	-3.92817	8.55932e-05	0.00102508
PTPN21	274.815	-0.507868	0.117285	-4.33019	1.4898e-05	0.000235658
CAPN2	4585.93	-0.507881	0.154186	-3.29394	0.00098793	0.0070263
SETD8	342.474	-0.50848	0.174295	-2.91736	0.00353008	0.0184673
SMIM3	90.8244	-0.508788	0.162549	-3.13005	0.00174777	0.0108308
PIGK	910.308	-0.508914	0.155026	-3.28277	0.00102793	0.00723587
RASSF8	562.094	-0.509165	0.11381	-4.47383	7.68318e-06	0.000135581
PPAPDC1B	1075.93	-0.509409	0.179721	-2.83445	0.00459053	0.0224101
C1orf115	928.248	-0.509455	0.176947	-2.87914	0.00398761	0.0201934
GPR125	466.068	-0.509709	0.154093	-3.3078	0.000940333	0.0067701
IL17RD	607.305	-0.510309	0.187622	-2.71988	0.0065305	0.0291232
NFIA	3313.4	-0.510477	0.135347	-3.77162	0.000162193	0.0017214
UQCRHL	78.7676	-0.51069	0.178769	-2.8567	0.0042807	0.0212901
FAM206A	215.819	-0.510833	0.169947	-3.00585	0.00264843	0.0148495
QSER1	2639.73	-0.510901	0.148699	-3.4358	0.000590814	0.00474378
EHHADH	269.863	-0.511036	0.130225	-3.92427	8.69937e-05	0.00103897
TMA7	768.402	-0.511045	0.176846	-2.88977	0.00385521	0.0197135
BCCIP	573.575	-0.511088	0.163872	-3.11883	0.0018157	0.0111546
FAT1	5539.83	-0.511093	0.0948221	-5.39002	7.04495e-08	2.20339e-06
C1GALT1C1	761.729	-0.51182	0.17967	-2.84867	0.00439023	0.0216935
ERLIN2	1243.16	-0.512153	0.134083	-3.81966	0.000133634	0.00145578
ERGIC1	2915.94	-0.512607	0.180975	-2.83248	0.00461888	0.0225005
ANAPC13	614.943	-0.512701	0.138539	-3.70076	0.000214957	0.00216121
TRIM16L	53.7511	-0.512755	0.171163	-2.99572	0.002738	0.0152563
ARV1	299.139	-0.512852	0.160837	-3.18864	0.00142946	0.00930888
HINT3	868.359	-0.512922	0.139323	-3.68153	0.000231836	0.00229443
PP7080	115.554	-0.5132	0.138616	-3.70232	0.000213641	0.00214902
UBXN8	83.2059	-0.513492	0.161291	-3.18364	0.00145438	0.00942351
ZFYVE9	792.111	-0.513758	0.111949	-4.58919	4.44965e-06	8.39852e-05
SOCS6	909.002	-0.513862	0.135352	-3.79649	0.00014676	0.00157875
PIWIL4	201.305	-0.514066	0.142445	-3.60888	0.000307527	0.0028674
VTI1B	810.304	-0.514192	0.13276	-3.8731	0.000107461	0.00123255
TIMP1	2100.72	-0.514241	0.169591	-3.03224	0.00242747	0.0139406
RARS	1337.26	-0.514377	0.157889	-3.25785	0.00112261	0.00773075
RAB25	418.318	-0.514723	0.158444	-3.24862	0.00115968	0.00790371
VPS54	1607.77	-0.51501	0.140342	-3.66969	0.000242843	0.00237892
ANXA5	4492.91	-0.51519	0.163996	-3.14148	0.00168099	0.0105022
SORT1	2954.24	-0.51542	0.175454	-2.93764	0.00330722	0.0176002
MPPED2	114.603	-0.515681	0.178549	-2.88818	0.00387476	0.0197778
ASS1	1205.89	-0.515691	0.196847	-2.61975	0.00879931	0.0364255
MAGED1	1978.76	-0.515885	0.208317	-2.47644	0.0132701	0.049666
MORF4L2	2396.72	-0.515955	0.154206	-3.34587	0.000820245	0.00608933
DCBLD2	792.146	-0.516057	0.125206	-4.12166	3.76151e-05	0.000515825
FDFT1	2000.3	-0.516188	0.15007	-3.43966	0.000582455	0.00469495
PIGW	81.5674	-0.516256	0.128183	-4.02751	5.63705e-05	0.000722545
KDELR2	3586.09	-0.516463	0.166421	-3.10336	0.00191338	0.0116195
N6AMT2	76.2797	-0.517011	0.125772	-4.11071	3.9445e-05	0.00053628
IFT81	308.783	-0.517156	0.143059	-3.61498	0.000300373	0.00281281
RPL23	10166	-0.517422	0.188317	-2.74761	0.00600317	0.0273319
CISD1	295.96	-0.517448	0.141571	-3.65503	0.000257151	0.00248908
EMC3	755.925	-0.51766	0.139744	-3.70435	0.000211931	0.00213704
SLC25A37	820.635	-0.517704	0.120043	-4.31265	1.61311e-05	0.000252451
WASL	955.334	-0.518066	0.12259	-4.22602	2.37856e-05	0.0003472
GNAQ	2134.95	-0.518158	0.126272	-4.10349	4.06964e-05	0.000550751
NDUFB1	482.548	-0.518304	0.167568	-3.09309	0.00198084	0.0119412
CACNA1D	105.183	-0.519115	0.203326	-2.55312	0.0106762	0.0421708
SPRED2	345.354	-0.519434	0.15269	-3.4019	0.000669199	0.00520289
AACS	895.103	-0.51963	0.206128	-2.52091	0.0117051	0.0452891
CALM1	5424.63	-0.520222	0.139063	-3.74092	0.000183348	0.0019009
PPP1R13B	306.587	-0.520228	0.176928	-2.94034	0.00327855	0.0174746
LRP6	2684.88	-0.520291	0.168575	-3.08641	0.00202587	0.0121452
ARMCX2	468.861	-0.520391	0.181614	-2.86537	0.00416519	0.02085
TMBIM6	12762.4	-0.520828	0.162799	-3.19921	0.00137805	0.00903693
MAGI2	105.339	-0.520856	0.146911	-3.54539	0.000392034	0.00346641
USP54	1121.99	-0.521038	0.150709	-3.45724	0.000545748	0.00447075
MPC1	588.61	-0.52149	0.146505	-3.55952	0.000371526	0.0033207
PRRC1	1965.67	-0.521959	0.134687	-3.87535	0.000106472	0.00122324
WDR31	142.817	-0.522331	0.18215	-2.86759	0.00413607	0.0207518
PVR	200.175	-0.522483	0.136936	-3.81554	0.000135888	0.00147877
CHCHD10	232.846	-0.522864	0.176345	-2.96501	0.00302669	0.0164556
UQCRQ	1273.76	-0.523123	0.195778	-2.67202	0.00753958	0.0323409
GOLGB1	10827	-0.523329	0.156231	-3.34972	0.000808941	0.00602787
NDUFA4	2294.19	-0.523396	0.172426	-3.03548	0.00240152	0.0138367
SLC30A9	1808.19	-0.523468	0.142167	-3.68205	0.000231363	0.0022915
KLHL8	573.682	-0.523527	0.13025	-4.01939	5.83482e-05	0.000745114
ITM2B	8328.74	-0.523826	0.175923	-2.97759	0.00290528	0.0159555
RPL24	4687.56	-0.524	0.171845	-3.04927	0.00229399	0.0133488
YES1	1470.36	-0.524036	0.144866	-3.61739	0.000297585	0.00279305
SETD3	1469.56	-0.524177	0.123378	-4.24856	2.15154e-05	0.000319952
DHRSX	239.674	-0.52427	0.147735	-3.54872	0.000387108	0.00343685
SIAE	306.357	-0.52444	0.156205	-3.35738	0.000786856	0.00589741
TMF1	3037.46	-0.524517	0.154567	-3.39346	0.000690147	0.00533157
RPL22	3835.67	-0.525448	0.170296	-3.08549	0.00203215	0.0121788
SETD7	2190.8	-0.525562	0.112154	-4.68606	2.7851e-06	5.56237e-05
DPY30	300.171	-0.525736	0.152865	-3.43921	0.000583415	0.00469718
BAIAP2L1	346.45	-0.526577	0.212363	-2.47961	0.0131527	0.0492963
MORN4	49.6513	-0.526614	0.148159	-3.55439	0.000378863	0.00337603
APOOL	540.031	-0.526658	0.123402	-4.26782	1.97396e-05	0.000297407
ATP6V1D	706.159	-0.526974	0.143864	-3.66301	0.000249269	0.00242916
TMEM254	280.762	-0.527033	0.123117	-4.28075	1.86261e-05	0.000283742
B3GALNT1	253.996	-0.527086	0.122787	-4.2927	1.76515e-05	0.000271503
YWHAE	2821.86	-0.527183	0.133463	-3.95003	7.8141e-05	0.000952997
YIPF6	1510.37	-0.527453	0.126255	-4.17768	2.94502e-05	0.000417754
ATP6V1G1	1754.34	-0.527599	0.145301	-3.63109	0.000282229	0.00268189
PPP3CA	2163.22	-0.527978	0.141048	-3.74324	0.000181659	0.00188814
SCP2	1936	-0.528194	0.117919	-4.47929	7.48908e-06	0.000132838
LRRC59	1687.35	-0.529437	0.183879	-2.87926	0.00398605	0.0201934
FGD4	1523.45	-0.529841	0.108763	-4.87153	1.10737e-06	2.45899e-05
NDUFAF2	105.219	-0.529953	0.20337	-2.60586	0.00916445	0.0376258
OPHN1	781.965	-0.530129	0.160188	-3.30942	0.000934906	0.00674697
CCDC176	101.842	-0.530213	0.155679	-3.40582	0.000659656	0.00514616
METTL21B	263.624	-0.530324	0.192237	-2.75869	0.00580329	0.026705
LDLRAD3	282.188	-0.532111	0.207756	-2.56123	0.0104302	0.0414943
SLC39A11	937.772	-0.532343	0.176588	-3.0146	0.00257318	0.0145623
LRRC1	514.113	-0.532579	0.140169	-3.79956	0.000144955	0.00156259
PDHA1	793.923	-0.532819	0.157562	-3.38165	0.000720516	0.00551041
MIEN1	315.91	-0.532957	0.156942	-3.39589	0.000684064	0.00529251
TSPAN5	322.473	-0.53357	0.172791	-3.08796	0.00201537	0.0121033
RPL9	5477.53	-0.534182	0.17938	-2.97794	0.00290195	0.0159457
SNHG16	1477.08	-0.534544	0.180073	-2.96848	0.00299276	0.0163228
STAM2	1353.36	-0.53478	0.115828	-4.61701	3.89314e-06	7.45047e-05
PABPC1	13223.4	-0.534844	0.210674	-2.53873	0.0111257	0.0436198
ZNF813	219.976	-0.536055	0.159875	-3.35297	0.000799488	0.00597926
PTS	202.719	-0.536348	0.143335	-3.74191	0.000182625	0.00189531
FMN1	1043.85	-0.536353	0.176517	-3.03853	0.00237733	0.0137176
GOLPH3L	981.758	-0.536571	0.1734	-3.09441	0.00197203	0.011909
GNL3	1461.05	-0.537677	0.191714	-2.80458	0.00503816	0.0239321
EFNB2	430.249	-0.537854	0.147387	-3.64926	0.000262999	0.00253421
SPR	253.634	-0.538331	0.197735	-2.72249	0.00647919	0.0289806
C7orf63	149.52	-0.538571	0.15393	-3.4988	0.000467359	0.00398376
TMEM106B	2356.63	-0.538651	0.122635	-4.39233	1.12143e-05	0.000186854
RBBP8	937.199	-0.538792	0.173002	-3.11436	0.00184345	0.0112813
MIPEP	394.315	-0.538915	0.21401	-2.51818	0.0117964	0.0455737
CCNG1	2641.81	-0.53922	0.193233	-2.79052	0.00526231	0.0247138
BEND3	89.8423	-0.539245	0.178183	-3.02636	0.00247521	0.0141477
IQUB	25.1089	-0.539344	0.211842	-2.54597	0.0108975	0.0429051
RNF11	1136.7	-0.539784	0.107886	-5.00329	5.63605e-07	1.36184e-05
FUT4	384.309	-0.539846	0.147248	-3.66623	0.000246152	0.00240401
TWF1	1138.33	-0.539872	0.14771	-3.65495	0.000257229	0.00248908
MCEE	337.448	-0.540641	0.205336	-2.63296	0.0084645	0.0353376
PTGR1	278.328	-0.541491	0.130151	-4.16048	3.17574e-05	0.000446184
LOC81691	55.0899	-0.542065	0.197319	-2.74716	0.00601143	0.0273574
CLINT1	2481.33	-0.54231	0.157999	-3.43237	0.000598332	0.00478549
PDCL	761.248	-0.542418	0.16692	-3.24957	0.0011558	0.00788555
SELM	704.292	-0.544304	0.206031	-2.64185	0.00824541	0.0345771
ITGA2	1558.92	-0.544571	0.164571	-3.30903	0.00093621	0.00675402
ERLEC1	2278.49	-0.545064	0.157682	-3.45673	0.000546771	0.00447558
LOC100506098	46.7689	-0.5451	0.187091	-2.91355	0.0035734	0.0186459
ASAP3	803.703	-0.545109	0.169901	-3.2084	0.00133477	0.00881197
ATP5H	1123.33	-0.545464	0.154373	-3.53342	0.00041022	0.0035933
SOX9-AS1	92.9934	-0.545497	0.209021	-2.60976	0.00906045	0.0372819
SMIM19	445.283	-0.545715	0.203471	-2.68202	0.00731788	0.0316004
CREG1	1677.36	-0.546053	0.173095	-3.15464	0.00160698	0.0101351
RPL38	3802.01	-0.546377	0.188997	-2.89093	0.00384098	0.0196595
PRKCI	1222	-0.546564	0.140508	-3.88992	0.000100278	0.00116638
PTGR2	154.753	-0.547196	0.166263	-3.29116	0.000997767	0.00707673
ACER3	476.794	-0.547484	0.132748	-4.12424	3.71961e-05	0.000511782
DTD2	313.321	-0.547572	0.168132	-3.2568	0.00112677	0.00774907
ABHD10	792.119	-0.547876	0.158129	-3.46474	0.000530742	0.00438938
CCDC113	74.8385	-0.54846	0.13519	-4.05695	4.97167e-05	0.000649373
DNAH14	263.456	-0.548856	0.169306	-3.24179	0.00118781	0.00805593
SEC63	2614.19	-0.549653	0.172826	-3.18038	0.00147084	0.00949366
FRK	628.886	-0.550938	0.173127	-3.18228	0.00146122	0.00945598
ALDH7A1	786.996	-0.551198	0.168814	-3.26512	0.00109419	0.00757804
NDUFB3	464.094	-0.551225	0.186086	-2.96221	0.0030544	0.0165408
COPB2	4784.03	-0.551284	0.170818	-3.22733	0.00124953	0.00838346
TXN	1203.95	-0.551299	0.17723	-3.11064	0.00186681	0.0113938
TMEM87B	1510.39	-0.551775	0.134542	-4.10113	4.11142e-05	0.000555311
SCARB2	5626.76	-0.552078	0.166069	-3.32438	0.000886145	0.00646754
TJP1	1788.26	-0.5525	0.127039	-4.34906	1.36719e-05	0.000218932
NAMPT	1628.82	-0.552737	0.185224	-2.98415	0.00284364	0.0156964
HSPA4L	410.912	-0.553119	0.185478	-2.98212	0.00286258	0.015784
TMEM167A	2177.34	-0.553284	0.123268	-4.48847	7.1736e-06	0.000128794
SPATS2L	1574.52	-0.553711	0.164297	-3.37019	0.000751163	0.00570668
ZBTB8A	261.149	-0.553726	0.129629	-4.27162	1.94062e-05	0.00029384
PLA2G12A	592.966	-0.553965	0.136366	-4.06233	4.85857e-05	0.000638648
TMEM120B	298.648	-0.55447	0.170131	-3.25907	0.00111777	0.00770517
MGST3	969.747	-0.55458	0.186226	-2.97799	0.0029015	0.0159457
GPR160	561.396	-0.554763	0.185278	-2.99423	0.00275141	0.0153227
TPMT	492.859	-0.555722	0.168587	-3.29636	0.000979469	0.00698783
MAGI1	911.439	-0.555786	0.189151	-2.93832	0.00329992	0.0175748
TP53INP2	207.996	-0.555952	0.207268	-2.68229	0.00731205	0.0315864
TMED10	8651.49	-0.556018	0.166248	-3.34452	0.000824253	0.00610884
BCL2L2	657.508	-0.556274	0.139832	-3.97816	6.94507e-05	0.000862318
GCNT1	675.086	-0.556316	0.195609	-2.84402	0.0044548	0.0218964
SEC16B	213.016	-0.556463	0.188687	-2.94914	0.00318664	0.0170863
FIGN	257.02	-0.556651	0.17261	-3.22491	0.00126011	0.00843973
MCUR1	461.883	-0.557128	0.144672	-3.85097	0.000117652	0.00131974
ALDH18A1	2542.22	-0.557425	0.2118	-2.63185	0.00849214	0.0354172
NUDT4	903.197	-0.557564	0.125844	-4.4306	9.39699e-06	0.000160478
RPL5	12371.1	-0.557721	0.185829	-3.00126	0.00268862	0.0150299
LRIG3	2635.7	-0.557946	0.190578	-2.92765	0.00341534	0.0180324
SNX4	831.274	-0.558132	0.145488	-3.83628	0.000124914	0.00138049
ARHGAP12	2507.82	-0.558199	0.165653	-3.36969	0.00075253	0.00570865
RND3	730.96	-0.558205	0.19404	-2.87674	0.00401801	0.020288
BAG1	842.497	-0.558229	0.163477	-3.41473	0.000638445	0.0050334
ADI1	1241.64	-0.558371	0.168075	-3.32215	0.000893279	0.00651038
CALM2	8125.86	-0.558741	0.163054	-3.42674	0.000610884	0.00486566
RDH11	1793.56	-0.558861	0.224206	-2.49262	0.0126805	0.0480967
OXR1	3469.35	-0.559274	0.185889	-3.00863	0.00262424	0.014754
SPINT2	3869.59	-0.559599	0.226217	-2.47372	0.0133714	0.0498999
SPATA18	442.945	-0.559623	0.208983	-2.67784	0.0074098	0.0319305
RBM47	2401.43	-0.559716	0.19695	-2.84192	0.00448428	0.0219904
CD55	848.683	-0.559765	0.218178	-2.56564	0.0102986	0.0411205
SLC39A9	3137	-0.560021	0.174673	-3.20611	0.00134543	0.00886815
SYT7	367.567	-0.56017	0.219887	-2.54754	0.0108486	0.042737
BEND7	452.157	-0.560178	0.169019	-3.31429	0.000918751	0.00665602
ECT2	484.464	-0.560714	0.193536	-2.89721	0.00376497	0.0193841
PIGH	354.632	-0.561082	0.16093	-3.4865	0.000489381	0.00412861
REEP3	1836.38	-0.561408	0.124067	-4.52502	6.03894e-06	0.000110737
SCOC	1082.79	-0.561454	0.133012	-4.22107	2.43143e-05	0.000354665
PIGX	257.789	-0.561468	0.160586	-3.49637	0.000471627	0.00401019
TTC3	8781.91	-0.561865	0.161807	-3.47245	0.00051574	0.00429515
EIF4EBP1	286.056	-0.562051	0.223382	-2.5161	0.0118662	0.045766
FAM211B	51.4346	-0.562058	0.192193	-2.92444	0.00345077	0.0181439
ARSD	1262.17	-0.562071	0.16621	-3.3817	0.000720398	0.00551041
MYO5B	1671.93	-0.562651	0.192344	-2.92523	0.00344204	0.0181268
ME1	435.313	-0.562883	0.21047	-2.67441	0.00748604	0.0321649
PPM1L	618.061	-0.56295	0.215044	-2.61784	0.00884877	0.0365788
CD2AP	2370.5	-0.562978	0.158693	-3.5476	0.000388764	0.00344489
LOC100132891	146.003	-0.563334	0.185822	-3.03158	0.00243281	0.0139673
SYPL1	2211.17	-0.563505	0.128405	-4.3885	1.14137e-05	0.000189105
CD164	8731.54	-0.563624	0.158116	-3.56463	0.000364367	0.00326662
PSD3	1534.93	-0.564257	0.149758	-3.76779	0.0001647	0.00174441
LYRM5	297.458	-0.56452	0.164157	-3.43889	0.000584099	0.00470085
RPL14	6643.12	-0.564747	0.17061	-3.31015	0.000932445	0.00673865
PDZD2	369.826	-0.565154	0.179533	-3.14791	0.00164443	0.0103207
LOC100996662	24.5145	-0.565849	0.218642	-2.58802	0.00965292	0.0390877
RNF130	1493.58	-0.566444	0.177186	-3.19689	0.0013892	0.00909842
RWDD4	229.115	-0.567121	0.170899	-3.31845	0.000905171	0.00657149
PPP1R9A	2144.59	-0.567338	0.211007	-2.68872	0.0071726	0.0311718
TIGD4	32.9901	-0.56776	0.196142	-2.89464	0.00379599	0.0194972
MAGI2-AS3	524.692	-0.567791	0.098791	-5.74739	9.06297e-09	3.55127e-07
PMEPA1	647.019	-0.568109	0.137783	-4.12321	3.73625e-05	0.000512702
TMEM181	1600.32	-0.568125	0.119378	-4.75904	1.94514e-06	4.03378e-05
KDELC2	722.524	-0.568454	0.109219	-5.2047	1.94306e-07	5.36124e-06
IRF6	1190.85	-0.568497	0.163743	-3.47188	0.000516827	0.00429782
C8orf59	519.063	-0.56854	0.199024	-2.85664	0.00428157	0.0212901
ABLIM1	5680.72	-0.569108	0.165798	-3.43253	0.000597972	0.00478447
SLC41A2	1150.03	-0.569124	0.188924	-3.01246	0.00259142	0.0146474
MRPL3	1034.09	-0.569253	0.175411	-3.24525	0.00117347	0.00797964
EIF3E	4949.52	-0.569488	0.183744	-3.09935	0.00193943	0.0117467
CCDC121	120.116	-0.569566	0.17463	-3.26155	0.00110804	0.00764572
INPP5A	363.356	-0.569792	0.164959	-3.45414	0.000552052	0.00450627
MARVELD2	233.268	-0.570023	0.159628	-3.57095	0.000355682	0.00320269
CIPC	1270.52	-0.570198	0.167803	-3.39801	0.000678779	0.0052617
PDIA3	6076.61	-0.570706	0.196367	-2.90632	0.00365711	0.018977
C10orf118	2441.1	-0.570817	0.165059	-3.45827	0.000543666	0.00445899
IER3IP1	783.388	-0.571309	0.174865	-3.26715	0.00108634	0.00754911
LEPREL4	96.8517	-0.57209	0.181889	-3.14526	0.00165939	0.0103925
LOC730102	234.872	-0.572428	0.155488	-3.68148	0.000231881	0.00229443
VKORC1L1	655.674	-0.57244	0.106121	-5.39421	6.88274e-08	2.15921e-06
TSTA3	629.984	-0.573324	0.204911	-2.79791	0.00514341	0.0242865
DHRS4-AS1	256.491	-0.573534	0.120091	-4.77582	1.78972e-06	3.76793e-05
STX8	357.272	-0.573951	0.174094	-3.29679	0.000977953	0.00697951
COX7B	931.959	-0.574436	0.167021	-3.43931	0.000583189	0.00469718
EIF2AK3	2574.72	-0.574715	0.173167	-3.31885	0.000903882	0.00656454
B4GALT1	2038.61	-0.574826	0.166626	-3.44979	0.000561026	0.00456507
DSEL	247.462	-0.574831	0.193638	-2.96859	0.00299168	0.0163212
SLIT3	1610.89	-0.575193	0.186354	-3.08656	0.00202487	0.0121427
ESRP2	354.115	-0.576447	0.221107	-2.60709	0.0091315	0.0374994
ZNF823	235.635	-0.57748	0.158989	-3.6322	0.00028102	0.00267331
SLC19A2	334.061	-0.577626	0.148506	-3.88959	0.000100414	0.00116731
IMPAD1	2244.59	-0.578482	0.131442	-4.40104	1.07734e-05	0.000180528
ZNF429	290.415	-0.578484	0.163118	-3.54641	0.000390523	0.00345595
ERGIC2	1349.27	-0.578663	0.185314	-3.12262	0.00179252	0.0110384
CLCN3	3948.17	-0.578747	0.145686	-3.97257	7.11026e-05	0.000879122
FERMT2	709.28	-0.579297	0.158244	-3.66079	0.000251435	0.00244745
POLR2K	618.477	-0.580171	0.198369	-2.92471	0.00344773	0.0181417
APOO	131.504	-0.580205	0.189668	-3.05906	0.00222032	0.0130156
ENPP4	1024.2	-0.580244	0.147156	-3.94305	8.04527e-05	0.000977718
UGP2	2591.41	-0.580862	0.153022	-3.79594	0.000147086	0.00158143
AP3S1	803.021	-0.581435	0.16408	-3.5436	0.000394706	0.00348257
FHDC1	81.6137	-0.581537	0.195866	-2.96905	0.00298724	0.0163013
TLCD1	66.148	-0.581705	0.219734	-2.64731	0.00811354	0.0341491
SLC7A8	287.506	-0.581947	0.18069	-3.22069	0.00127883	0.00853562
EIF2A	2118.51	-0.582127	0.194855	-2.98749	0.00281283	0.0155658
LRTOMT	82.2974	-0.582185	0.18805	-3.09591	0.00196211	0.0118561
SPATA6	419.701	-0.582344	0.138223	-4.21306	2.51935e-05	0.000364907
DHX32	913.48	-0.582502	0.172545	-3.37595	0.000735612	0.00560507
CD9	3231.33	-0.582693	0.159192	-3.66031	0.000251915	0.00244745
TMEM123	8903.99	-0.58314	0.225071	-2.59092	0.00957205	0.0388442
TMCO3	1632.06	-0.583461	0.224814	-2.59531	0.00945062	0.038503
GAREM	708.963	-0.58371	0.212069	-2.75246	0.00591499	0.0270804
IRX1	64.659	-0.584538	0.203989	-2.86553	0.00416308	0.02085
EPB41L5	1012.97	-0.585355	0.163814	-3.57328	0.000352537	0.00318159
CASC4	3561	-0.585657	0.166908	-3.50887	0.000450022	0.00385672
ST13P4	24.0016	-0.585754	0.210479	-2.78295	0.00538667	0.0251187
KRT18	2545.63	-0.586084	0.227852	-2.57222	0.010105	0.0405201
MXRA7	523.298	-0.586645	0.192706	-3.04424	0.00233266	0.0135166
CMAS	569.151	-0.586775	0.149512	-3.92461	8.68686e-05	0.00103854
PNPLA4	234.684	-0.586903	0.170557	-3.44109	0.000579381	0.00467566
CATSPERB	177.014	-0.58751	0.222105	-2.64519	0.00816454	0.0343357
CXADR	1231.71	-0.587675	0.169025	-3.47685	0.000507335	0.00424034
SERP1	5540.25	-0.587809	0.213886	-2.74823	0.00599181	0.0273163
EDA	69.0884	-0.587932	0.169495	-3.46874	0.000522908	0.00434058
USMG5	712.944	-0.588449	0.189969	-3.0976	0.00195096	0.0117956
RAVER2	1124.56	-0.588522	0.205061	-2.86998	0.00410496	0.0206209
KRT10	119.752	-0.589138	0.23826	-2.47267	0.0134106	0.049992
ARHGAP32	1511.38	-0.589176	0.173596	-3.39395	0.000688933	0.00532418
DNAJC25	219.241	-0.589821	0.20811	-2.83418	0.00459428	0.0224154
C14orf37	102.314	-0.589843	0.19068	-3.09337	0.001979	0.0119371
SPIN4	171.353	-0.590214	0.160465	-3.67815	0.000234929	0.0023157
SUCLG1	811.046	-0.590785	0.168995	-3.49587	0.00047251	0.00401604
COA3	317.149	-0.591175	0.13784	-4.28885	1.79601e-05	0.000275634
GINM1	469.692	-0.591286	0.129406	-4.56922	4.8955e-06	9.10661e-05
ACVR1C	189.5	-0.592192	0.231543	-2.55759	0.01054	0.041777
C1orf27	1101.65	-0.592709	0.18156	-3.26453	0.00109645	0.0075886
PERP	4747.51	-0.592838	0.184651	-3.21059	0.00132463	0.00876464
BAMBI	94.4327	-0.592884	0.234078	-2.53285	0.011314	0.0440653
TET1	1166.84	-0.593765	0.206731	-2.87216	0.00407681	0.0205094
SCCPDH	470.748	-0.59398	0.20563	-2.88859	0.0038697	0.0197618
RNF180	443.243	-0.594046	0.174486	-3.40455	0.00066272	0.00515836
PXDC1	319.739	-0.594327	0.150279	-3.95482	7.65935e-05	0.000937346
CCDC58	105.007	-0.594453	0.198209	-2.99912	0.00270759	0.0151154
OVGP1	107.628	-0.594747	0.206162	-2.88485	0.00391603	0.0199356
ANK3	4552.22	-0.594993	0.183011	-3.25113	0.00114946	0.00786402
PPM1H	1307.96	-0.595142	0.195187	-3.04909	0.00229538	0.0133517
PPP2R3A	622.941	-0.595238	0.22253	-2.67486	0.00747598	0.0321417
CD63	6478.82	-0.59594	0.186322	-3.19845	0.00138168	0.00905785
SLC25A33	148.987	-0.596199	0.183239	-3.25366	0.00113927	0.00782051
EXPH5	651.267	-0.596814	0.193327	-3.08707	0.0020214	0.0121255
C12orf29	422.544	-0.596859	0.150133	-3.97553	7.02231e-05	0.00086929
PDIA3P1	717.34	-0.597486	0.180883	-3.30315	0.000956038	0.00685306
TM9SF2	6661.97	-0.59785	0.16146	-3.70278	0.000213253	0.00214617
ANKRD35	150.453	-0.597927	0.239721	-2.49426	0.0126219	0.0479717
MYZAP	33.0045	-0.598648	0.194874	-3.07198	0.00212646	0.0125907
DAP	1699.22	-0.598682	0.190492	-3.14282	0.00167331	0.0104638
TPD52	2592.54	-0.599516	0.166626	-3.59797	0.000320713	0.00295759
HIGD1A	1276.79	-0.599805	0.156551	-3.83136	0.000127434	0.00140307
DSC2	2265.84	-0.600517	0.165456	-3.62946	0.000284016	0.00269639
STYK1	282.779	-0.600618	0.212295	-2.82916	0.00466701	0.0226862
PXMP4	568.131	-0.600712	0.217774	-2.75842	0.0058082	0.0267156
MPZL2	867.72	-0.600714	0.157895	-3.8045	0.00014209	0.00153492
ELL2	3287.66	-0.600856	0.226199	-2.65631	0.00789999	0.0335172
CRNDE	201.748	-0.60102	0.172291	-3.48839	0.000485937	0.00410646
TRIM35	495.222	-0.601069	0.151022	-3.98	6.89162e-05	0.000856714
LGR4	1011.42	-0.601331	0.167314	-3.59403	0.000325599	0.00299327
ARL1	2582.82	-0.601341	0.199028	-3.02138	0.00251626	0.0143227
PHB	1950.82	-0.601529	0.22226	-2.70642	0.00680132	0.0299598
PLXNA2	356.635	-0.601675	0.175474	-3.42885	0.000606141	0.00484249
FUNDC1	217.934	-0.601946	0.197792	-3.04334	0.00233971	0.013546
PLD1	1277.24	-0.601956	0.109519	-5.49637	3.87679e-08	1.28258e-06
SLC12A8	354.184	-0.602333	0.241556	-2.49355	0.0126472	0.0480145
PIGP	220.035	-0.602578	0.185014	-3.25693	0.00112623	0.00774787
HDDC2	534.328	-0.602618	0.173948	-3.46436	0.000531503	0.00438938
ITGB5	1155.65	-0.603004	0.208376	-2.89383	0.00380579	0.0195176
DNAJC10	6518.49	-0.603485	0.196329	-3.07384	0.0021132	0.0125339
RPS24	12647.3	-0.604026	0.217484	-2.77734	0.00548066	0.025482
KIAA0895	135.283	-0.605285	0.188626	-3.20892	0.00133233	0.00880149
TRIM2	3819.61	-0.606766	0.175138	-3.4645	0.000531212	0.00438938
SFXN2	281.273	-0.607287	0.180839	-3.35817	0.000784605	0.00588403
CASC2	21.4195	-0.607307	0.235162	-2.58251	0.00980849	0.0396087
C3orf70	226.265	-0.607524	0.245536	-2.47428	0.0133507	0.0498632
SLC39A6	1852.37	-0.608065	0.152871	-3.97764	6.96016e-05	0.000863671
SBDS	907.98	-0.609528	0.146439	-4.16234	3.14998e-05	0.000442867
FAM73A	1048.02	-0.609767	0.130318	-4.67908	2.8817e-06	5.73861e-05
SYAP1	1168.23	-0.609901	0.159312	-3.82835	0.000129007	0.00141509
RNLS	122.805	-0.610153	0.143045	-4.26547	1.99484e-05	0.000300114
ZNF503	62.5013	-0.610741	0.246221	-2.48046	0.0131214	0.0492327
SLC28A3	339.657	-0.610949	0.203231	-3.00619	0.00264545	0.0148368
DLG3	1370.77	-0.611048	0.193147	-3.16364	0.00155809	0.00990874
SOX9	1594.32	-0.611254	0.191756	-3.18767	0.00143425	0.00931672
C11orf1	176.296	-0.611991	0.191246	-3.20002	0.0013742	0.00902311
DOPEY2	1437.4	-0.613514	0.203735	-3.01134	0.00260096	0.0146852
GOLGA4	7612.94	-0.613744	0.189586	-3.23728	0.00120673	0.00814153
FAXC	156.513	-0.614122	0.213843	-2.87183	0.00408096	0.0205214
PEX7	234.326	-0.614599	0.217004	-2.8322	0.00462288	0.0225094
ATP1B1	4345.78	-0.615192	0.210552	-2.9218	0.00348014	0.0182796
RND2	17.1985	-0.615542	0.24257	-2.53759	0.011162	0.0436877
CTBS	787.216	-0.615623	0.180052	-3.41915	0.000628176	0.00496828
B3GNT5	362.675	-0.615737	0.172721	-3.56492	0.000363966	0.00326587
ACADSB	888.775	-0.61596	0.148681	-4.14284	3.4303e-05	0.000478039
SGCD	285.302	-0.616587	0.208518	-2.957	0.00310653	0.0167589
PVRL3	456.381	-0.616691	0.117114	-5.26573	1.39634e-07	3.99721e-06
XBP1	26318.9	-0.616757	0.228237	-2.70227	0.00688684	0.0302589
C4orf19	794.63	-0.617551	0.223056	-2.7686	0.00562983	0.026023
ZBED3-AS1	25.9111	-0.618316	0.230611	-2.68121	0.00733567	0.031664
ZNF761	484.321	-0.619148	0.150144	-4.12369	3.72852e-05	0.000512665
GPD1L	1170.89	-0.619397	0.17334	-3.57331	0.000352502	0.00318159
GLTP	823.772	-0.619406	0.191335	-3.23728	0.00120675	0.00814153
SH3RF1	925.392	-0.619594	0.182853	-3.38848	0.000702804	0.00540503
RP11-909M7.3	40.9294	-0.619685	0.239857	-2.58356	0.00977861	0.039519
TMEM61	27.047	-0.619842	0.23648	-2.62112	0.00876426	0.0363023
TMEM220	140.206	-0.620313	0.185359	-3.34655	0.000818249	0.00608403
SYCP2	314.244	-0.620667	0.232133	-2.67376	0.00750068	0.0322143
SLC35A1	1075.97	-0.621219	0.177958	-3.49082	0.000481538	0.00407597
MGAT4A	3028.58	-0.621791	0.150697	-4.12609	3.68979e-05	0.000509157
KIAA1211L	133.9	-0.622487	0.218674	-2.84664	0.0044183	0.0217913
IDH1	2839.65	-0.6227	0.197878	-3.1469	0.00165014	0.0103503
SPA17	33.9893	-0.623312	0.230147	-2.70832	0.00676239	0.0298202
SLC2A13	580.287	-0.623907	0.163679	-3.81178	0.000137968	0.00149745
NIPAL2	1289.53	-0.624445	0.173123	-3.60694	0.000309835	0.00288304
ENPP5	351.824	-0.624511	0.193198	-3.2325	0.00122713	0.00826971
SLC1A1	134.211	-0.624776	0.245107	-2.549	0.0108033	0.0425831
CKAP4	2193.56	-0.625772	0.227399	-2.75186	0.00592572	0.027123
FAM177A1	555.182	-0.626245	0.13586	-4.60949	4.03655e-06	7.69634e-05
DMTN	104.637	-0.62644	0.190806	-3.28312	0.00102664	0.00723421
NUS1	1090.21	-0.627201	0.196802	-3.18696	0.00143776	0.00933023
IQCK	177.927	-0.627439	0.139866	-4.486	7.25744e-06	0.000129959
CDH19	254.549	-0.628543	0.20768	-3.0265	0.00247404	0.0141449
PGM3	2168.5	-0.628924	0.181142	-3.47199	0.000516607	0.00429782
PET100	271.921	-0.629656	0.18122	-3.47453	0.000511743	0.00426853
QPCT	107.498	-0.629708	0.229368	-2.7454	0.0060437	0.0274739
NCKAP1	3810.72	-0.629776	0.148557	-4.23929	2.24223e-05	0.000330307
CCDC125	563.523	-0.629977	0.184248	-3.41919	0.000628087	0.00496828
KIF9	49.4221	-0.630081	0.17684	-3.56301	0.000366625	0.00328401
ANO1	922.798	-0.631153	0.232317	-2.71678	0.00659205	0.0292926
NAALADL2	1501.42	-0.63172	0.200248	-3.15469	0.00160669	0.0101351
DCTN6	480.922	-0.63175	0.185976	-3.39694	0.000681445	0.00527652
SNORA47	294.116	-0.632047	0.206688	-3.05798	0.00222836	0.0130553
CADM1	1601.82	-0.63205	0.235634	-2.68234	0.00731099	0.0315864
AR	228.823	-0.632105	0.211145	-2.99369	0.00275621	0.0153303
UAP1	2365.78	-0.632987	0.163091	-3.88119	0.000103947	0.00120025
TMEM44	76.8517	-0.634153	0.201054	-3.15415	0.00160968	0.0101476
SERPINB5	487.396	-0.634568	0.193744	-3.27529	0.00105554	0.00738234
CETN2	300.379	-0.634728	0.157884	-4.02023	5.81419e-05	0.000742941
FNBP1L	1898.5	-0.634845	0.18215	-3.48529	0.0004916	0.00414243
RFK	417.105	-0.635059	0.186436	-3.4063	0.000658488	0.00514094
NUDT9	314.604	-0.635345	0.190001	-3.34391	0.000826065	0.00611348
FAM210B	1242.63	-0.635501	0.165601	-3.83754	0.000124275	0.00137637
SPAG1	215.407	-0.635577	0.179966	-3.53165	0.000412983	0.00361137
HEXB	2651.28	-0.635657	0.197159	-3.22408	0.00126377	0.00845424
SSFA2	6887.72	-0.636058	0.194758	-3.26589	0.00109121	0.00757271
CMPK1	4822.47	-0.636432	0.177718	-3.58112	0.000342118	0.00311458
PABPC3	43.3115	-0.636644	0.237638	-2.67905	0.0073832	0.0318291
CTDSPL	1109.18	-0.636714	0.214015	-2.97509	0.00292907	0.0160518
IRX2	417.325	-0.63703	0.18862	-3.37732	0.000731967	0.00558349
ARF4	3327.76	-0.637115	0.184891	-3.44589	0.000569173	0.004614
APP	9351.37	-0.637285	0.182165	-3.4984	0.00046806	0.00398809
C12orf23	1853.26	-0.637459	0.18481	-3.44927	0.000562109	0.00456847
TAF13	164.471	-0.637954	0.194457	-3.28069	0.00103555	0.00727462
RPL7	7542.66	-0.637984	0.190748	-3.34464	0.000823909	0.00610848
LIMCH1	3154.47	-0.638299	0.254604	-2.50703	0.0121751	0.0467648
MFSD6	1667.81	-0.638967	0.177258	-3.60474	0.00031247	0.00290148
DPY19L3	1448.42	-0.639223	0.170848	-3.74148	0.000182941	0.00189763
MPP7	841.448	-0.640053	0.216015	-2.96301	0.00304648	0.0165219
NRG2	76.0739	-0.640278	0.250086	-2.56023	0.0104604	0.0415893
GSR	1130.1	-0.640361	0.16262	-3.93778	8.22384e-05	0.000995312
HK2	649.631	-0.640558	0.185936	-3.44504	0.000570983	0.00462055
RHOB	454.681	-0.640611	0.128863	-4.97125	6.65217e-07	1.56593e-05
ZNF433	165.093	-0.6407	0.167522	-3.82457	0.000131001	0.00143392
ECHDC1	1052.72	-0.640901	0.200963	-3.18915	0.00142691	0.00929524
ISPD	141.538	-0.641242	0.188088	-3.40927	0.000651363	0.00510272
FAM184A	188.727	-0.642613	0.201965	-3.1818	0.00146362	0.00946551
COBL	986.572	-0.642908	0.255094	-2.52028	0.0117261	0.0453615
C2orf40	38.2381	-0.643349	0.234549	-2.74293	0.00608944	0.0276228
LYPLA1	1395.35	-0.643829	0.168914	-3.81158	0.000138081	0.00149789
TRNP1	36.6235	-0.644059	0.228382	-2.8201	0.00480089	0.0231465
SERTAD4	320.162	-0.64456	0.173803	-3.70857	0.000208436	0.00211005
GGPS1	685.28	-0.644583	0.151888	-4.24381	2.19755e-05	0.000325246
GOLGA5	1548.59	-0.645091	0.184459	-3.4972	0.000470167	0.00399943
PTPN3	476.699	-0.645108	0.173126	-3.72624	0.00019436	0.00199699
ARHGEF38	666.112	-0.645158	0.182803	-3.52925	0.000416741	0.0036319
ZC3H14	2031	-0.645956	0.156939	-4.11597	3.85553e-05	0.000524877
DSG2	3657.55	-0.646031	0.179048	-3.60815	0.000308394	0.00287226
TSKU	198.467	-0.646096	0.199117	-3.24482	0.00117527	0.00798927
RNF141	1837.99	-0.646445	0.163598	-3.95141	7.76917e-05	0.000949202
PCLO	472.338	-0.646525	0.167988	-3.84864	0.000118777	0.00132905
NDUFAF4	218.947	-0.646688	0.184436	-3.5063	0.000454377	0.00388757
CDH26	76.1667	-0.646744	0.223818	-2.8896	0.00385736	0.0197135
HMGB3	152.905	-0.646833	0.15136	-4.27348	1.92445e-05	0.000292082
CAV2	571.167	-0.647073	0.156832	-4.12588	3.69312e-05	0.000509157
TMED7	2908.38	-0.648854	0.150326	-4.31633	1.58648e-05	0.000248661
AC007246.3	58.2422	-0.649118	0.167559	-3.87397	0.000107078	0.00122883
FNDC4	45.2647	-0.64916	0.192594	-3.37061	0.000750029	0.00570227
OSCP1	96.3673	-0.649196	0.189754	-3.42126	0.000623328	0.00494322
TMED2	7116.08	-0.650457	0.188307	-3.45424	0.000551837	0.00450627
PYGL	466.235	-0.65078	0.159812	-4.07216	4.65785e-05	0.000618177
DUSP6	2232.03	-0.650783	0.213729	-3.0449	0.00232758	0.013501
MORC4	476.215	-0.650902	0.142348	-4.5726	4.81714e-06	9.00147e-05
PCDHGA8	43.932	-0.651018	0.233312	-2.79033	0.00526536	0.0247208
FOXN3-AS1	21.4301	-0.651229	0.24655	-2.64136	0.00825731	0.0346199
GOT1	523.167	-0.651282	0.195445	-3.33231	0.000861286	0.00632643
USP53	1443.09	-0.65153	0.156234	-4.17023	3.04295e-05	0.000429283
NCMAP	336.035	-0.651627	0.156012	-4.17676	2.95685e-05	0.000418857
KLF5	1282.4	-0.651737	0.191082	-3.41077	0.000647791	0.00508382
GALNT1	3964.49	-0.652137	0.173137	-3.7666	0.000165487	0.00175067
RABL5	206.963	-0.652181	0.149146	-4.37278	1.22675e-05	0.000200036
PDE4D	1549.39	-0.652746	0.137778	-4.73768	2.1618e-06	4.44679e-05
RIMKLA	42.3815	-0.653168	0.21953	-2.9753	0.002927	0.016049
PRLR	612.201	-0.653754	0.237434	-2.75341	0.00589774	0.027031
TMEM59	8247.61	-0.654031	0.207194	-3.15661	0.00159613	0.0100883
TBC1D24	398.026	-0.654159	0.227406	-2.87661	0.00401976	0.0202918
TMEM17	31.9849	-0.654179	0.248768	-2.62967	0.00854671	0.0356015
HOMER2	1749	-0.654187	0.22016	-2.97142	0.00296429	0.0162061
TMEM47	718.708	-0.654355	0.20765	-3.15124	0.00162576	0.0102223
PRICKLE2	594.39	-0.654454	0.152682	-4.28638	1.81611e-05	0.000278097
PLA2G4A	424.445	-0.655081	0.224951	-2.9121	0.00359002	0.018709
OAT	3987.55	-0.655262	0.214809	-3.05045	0.00228502	0.0133078
RAB17	198.295	-0.655302	0.244298	-2.68239	0.00730978	0.0315864
LEO1	729.865	-0.655803	0.209648	-3.12812	0.00175928	0.0108793
CLDN12	904.455	-0.656487	0.153239	-4.28408	1.83499e-05	0.000280456
KCTD3	1449.69	-0.656863	0.136337	-4.81793	1.45053e-06	3.12076e-05
LDOC1	93.5368	-0.657304	0.258528	-2.54249	0.0110067	0.0432082
SMARCA1	1261.04	-0.657497	0.1678	-3.91834	8.91614e-05	0.00105676
CHN2	89.4477	-0.659257	0.224475	-2.93689	0.00331527	0.0176201
LOC102724017	54.5997	-0.660219	0.18147	-3.63816	0.000274592	0.00262262
CMTM8	127.917	-0.660226	0.25894	-2.54973	0.0107807	0.0425028
ZNF704	3160.17	-0.660908	0.206722	-3.19708	0.00138824	0.00909506
LOX	117.63	-0.661087	0.245124	-2.69695	0.00699769	0.0305927
ELOVL6	81.7537	-0.661418	0.150132	-4.40558	1.05503e-05	0.0001776
NANS	1353.77	-0.661495	0.229716	-2.87962	0.00398155	0.0201825
RNF152	4433.72	-0.662386	0.229617	-2.88475	0.00391728	0.0199356
REEP5	3470.36	-0.663577	0.166659	-3.98165	6.84387e-05	0.000851806
SBF2-AS1	133.409	-0.664068	0.148945	-4.45848	8.2544e-06	0.000143935
MAPK6	1868.49	-0.665024	0.170701	-3.89584	9.78576e-05	0.00114238
UQCRB	2373.72	-0.665102	0.199808	-3.32871	0.000872503	0.00638834
TMEM30B	806.883	-0.66513	0.212081	-3.13621	0.00171145	0.0106602
PCCA	1073.4	-0.665801	0.148173	-4.4934	7.00933e-06	0.000126174
STOX2	532.546	-0.666889	0.237809	-2.8043	0.00504261	0.0239433
ZDHHC9	418.957	-0.667087	0.181321	-3.67904	0.000234109	0.00230983
COPZ2	149.584	-0.667682	0.210422	-3.17307	0.00150837	0.00966171
RHOU	670.395	-0.667848	0.149403	-4.47012	7.81767e-06	0.000137483
USP43	55.6262	-0.668154	0.204737	-3.26348	0.00110055	0.00760931
PCDHB9	26.0425	-0.668635	0.198417	-3.36985	0.000752099	0.00570865
KHDRBS3	133.483	-0.66871	0.218983	-3.0537	0.00226035	0.0131978
THSD4	799.905	-0.668901	0.240098	-2.78595	0.00533706	0.0249514
SYDE2	265.097	-0.668901	0.193859	-3.45045	0.000559661	0.00455756
ADIPOR1	2235.42	-0.668951	0.174503	-3.83347	0.000126349	0.00139402
SLC31A1	2783.19	-0.669379	0.244172	-2.74143	0.00611733	0.0277166
MYO5C	2152.31	-0.669923	0.222913	-3.00531	0.00265308	0.0148634
DBNDD1	52.6198	-0.670669	0.266835	-2.51342	0.0119566	0.0460887
REPS2	917.983	-0.670765	0.178617	-3.75532	0.00017312	0.0018131
STX19	165.7	-0.671537	0.267949	-2.50622	0.0122031	0.0468273
CALU	3050.68	-0.671989	0.144841	-4.6395	3.49246e-06	6.77808e-05
RP11-142C4.6	45.9177	-0.672904	0.271963	-2.47424	0.0133518	0.0498632
GCSH	61.9697	-0.673413	0.196145	-3.43324	0.000596421	0.00477763
DEPTOR	1458.89	-0.673687	0.214978	-3.13376	0.00172585	0.010724
TRNAG3	22.5491	-0.673695	0.245614	-2.7429	0.00608986	0.0276228
DNAJC28	43.7586	-0.673909	0.215364	-3.12916	0.00175306	0.0108505
FKBP7	169.413	-0.674287	0.138522	-4.86774	1.12881e-06	2.49903e-05
NDFIP1	2407.94	-0.674903	0.187445	-3.60054	0.000317556	0.00293504
MAL2	1284.8	-0.675272	0.219656	-3.07423	0.0021105	0.0125214
CCNC	2038.6	-0.675409	0.204832	-3.29738	0.000975906	0.00696964
LSM3	386.886	-0.676181	0.21525	-3.14137	0.00168158	0.0105028
TC2N	4961.78	-0.676218	0.203426	-3.32415	0.00088688	0.00647062
LOC643072	54.3545	-0.676675	0.223835	-3.0231	0.00250201	0.0142574
ARFIP2	1128.53	-0.677462	0.19563	-3.46297	0.000534241	0.00440979
PBLD	80.4351	-0.678027	0.183044	-3.70418	0.000212074	0.00213743
ATP9A	1766.56	-0.678405	0.160215	-4.23435	2.29215e-05	0.000336492
PPP1R1B	1474.28	-0.678587	0.274269	-2.47417	0.0133546	0.0498645
SRGAP1	513.345	-0.678931	0.18226	-3.72508	0.000195257	0.00200221
BAG3	218.244	-0.679206	0.194974	-3.48358	0.000494759	0.00415884
CDH1	3397.66	-0.680754	0.214929	-3.16735	0.00153834	0.00981635
WASF3	284.697	-0.681177	0.163734	-4.16026	3.17892e-05	0.000446326
PIFO	62.2576	-0.682745	0.235276	-2.90189	0.00370922	0.0191943
QSOX1	1553.52	-0.683232	0.254296	-2.68676	0.00721484	0.0312866
PITPNA	1813.66	-0.683264	0.187611	-3.64193	0.000270607	0.00259297
LNX2	777.17	-0.683267	0.175641	-3.89013	0.000100191	0.00116603
STEAP2	1171.13	-0.683544	0.216062	-3.16365	0.00155805	0.00990874
NDUFA5	1241.22	-0.683611	0.179971	-3.79844	0.000145607	0.00156797
RP5-1103G7.4	57.1763	-0.683998	0.191428	-3.57314	0.000352721	0.00318159
IQCH	26.8465	-0.684255	0.215242	-3.179	0.00147782	0.0095245
LOC101929243	30.7485	-0.685054	0.216893	-3.15849	0.00158591	0.0100422
MTMR2	899.108	-0.685408	0.1596	-4.29454	1.75055e-05	0.000269862
GLCE	1470.98	-0.686513	0.179599	-3.82248	0.000132118	0.00144201
SEC62	6050.86	-0.686954	0.190269	-3.61044	0.000305682	0.00285345
LOC284578	66.0214	-0.687036	0.238301	-2.88306	0.0039383	0.0200277
ACSS3	624.054	-0.688131	0.225415	-3.05273	0.00226772	0.0132295
SEC11C	3337.35	-0.689251	0.271998	-2.53403	0.011276	0.0439843
DCXR	481.734	-0.689263	0.229138	-3.00807	0.00262915	0.0147736
KLF9	938.372	-0.689481	0.150282	-4.58791	4.47696e-06	8.44233e-05
NSA2	1356.82	-0.689508	0.24663	-2.79572	0.00517844	0.0244066
NME5	56.3137	-0.689977	0.24725	-2.7906	0.00526101	0.0247138
PCDHGB4	62.3547	-0.690016	0.209773	-3.28934	0.00100423	0.0071103
SPTSSA	681.766	-0.690122	0.179689	-3.84064	0.000122714	0.00136201
PRR15L	492.601	-0.690707	0.22594	-3.05704	0.00223536	0.0130815
GAN	343.559	-0.693142	0.107181	-6.46702	9.99547e-11	6.73257e-09
CCT6B	106.912	-0.693439	0.226991	-3.05491	0.00225125	0.0131578
ITGBL1	361.345	-0.695234	0.23529	-2.9548	0.00312876	0.0168388
PCYOX1	3159.68	-0.696271	0.182156	-3.8224	0.00013216	0.00144201
NSUN7	173.578	-0.696848	0.223136	-3.12297	0.00179035	0.0110284
MKLN1-AS	60.3004	-0.697986	0.223092	-3.12869	0.00175585	0.0108646
ABHD17C	443.118	-0.698133	0.229312	-3.04447	0.00233092	0.0135103
SHANK2	999.491	-0.698251	0.247511	-2.82109	0.00478606	0.0231127
SCAMP1	1637.22	-0.699644	0.143587	-4.87263	1.10122e-06	2.45111e-05
SH2D4A	434.168	-0.699772	0.235004	-2.9777	0.0029042	0.0159537
ZFAND2A	125.569	-0.700455	0.219449	-3.19188	0.00141348	0.00922814
TMEM246	221.608	-0.700789	0.280441	-2.49888	0.0124586	0.0474735
OGFRL1	6810.12	-0.700892	0.232487	-3.01476	0.00257184	0.0145621
EPB41L4B	298.036	-0.701695	0.226979	-3.09145	0.00199181	0.0119864
TCEAL3	217.685	-0.701731	0.220175	-3.18715	0.0014368	0.00932723
ZNF702P	158.973	-0.70229	0.184433	-3.80783	0.000140193	0.00151602
MAOA	1254.99	-0.70271	0.283889	-2.4753	0.0133124	0.0497611
ALDH6A1	1223.21	-0.702757	0.203073	-3.46062	0.000538936	0.00443451
ABAT	487.266	-0.702787	0.279393	-2.51541	0.0118895	0.0458473
PCDHGB5	91.2269	-0.702917	0.197007	-3.56798	0.000359745	0.00323503
GPX8	452.185	-0.703401	0.20202	-3.48184	0.000497988	0.00417917
KCTD15	116.343	-0.705143	0.161504	-4.36611	1.26477e-05	0.000205585
VEGFC	119.934	-0.707647	0.251128	-2.81788	0.00483423	0.0232269
IRX3	203.234	-0.707995	0.180416	-3.92424	8.70047e-05	0.00103897
MAST4	1157.86	-0.708231	0.192105	-3.68668	0.000227198	0.00225676
WIPI1	1149.77	-0.70844	0.22413	-3.16085	0.0015731	0.00997345
CCDC62	12.1906	-0.709541	0.263749	-2.69021	0.00714068	0.0310565
PLD6	69.7847	-0.709552	0.212956	-3.33191	0.000862507	0.00633315
[truncated: 551 more rows]

## Sheet: 80 Common Genes
Genes
CXCL13
CXCL9
IFI44L
MS4A1
HLA-DRA
CXCL10
SELL
MMP9
GZMK
CMPK2
CD69
HLA-DPA1
MPEG1
CCL19
GZMA
HLA-DMB
CD2
CD3D
ZC3H12D
IFITM1
PSMB9
NLRC5
IRF8
PLAC8
EVI2A
BANK1
HCP5
RASSF2
CXCL11
MX1
GMFG
EPSTI1
C16orf54
GPR183
IFI27
CXCR4
NAPSB
STAT1
STAP1
TAP1
COTL1
PPP1R16B
AIM2
PTPRC
CD48
IL7R
SAMD9L
XAF1
IFIT3
HLA-F
FCRLA
FCRL1
SAMD9
CR2
RAC2
DOCK10
SAMSN1
ITGA4
LTB
SRGN
TIGIT
CCR7
FCRL3
MCOLN2
GBP1
CCR1
LCK
GBP5
CD52
ICOS
DOCK2
DOCK8
TAGAP
CYBB
PARP14
PRKCB
FCRL2
WDFY4
TMEM156
HIST1H2BJ
